# Supplementary material for: Prevalence and predictors of suboptimal glycemic control among patients with type 2 diabetes mellitus in northern Thailand: A hospital-based cross-sectional control study
Source: PLoS One. 2022 Jan 18;17(1):e0262714. doi: 10.1371/journal.pone.0262714 (PMC8765659; doi:10.1371/journal.pone.0262714)
Supplement: S1 Data — (XLSX) [file pone.0262714.s002.xlsx]

## Sheet: DM_967
ID	Location	Group	Weight	Hips	Hight	Waistline	Systolic_Blood_pressure	Diastolic_Blood_pressure	LDL	HDL	Triglyceride	HbA1C	Sex	Age	Religion	Type	ID_Card	Education	Occupation	Income	Debt	Status	House_member	Live_with	Kidney_disease	HT	History_of_DM	Week_Forgotmedication_DM	Month_Forgotmedication_Dm	Side_effects	Cost_of_DM	Last_of_cost_DM	Foot_wound	Dad_DM	Dad_HT	Mom_DM	Mom_HT	Grandpoo_DM	Grandpoo_HT	Grandya_DM	Grandya_HT	Grandta_DM	Grandta_HT	Grandyay_DM	Grandyay_HT	Q3.1_Smoke	Smoke_Year	Q3.2_Alcohol	Alcohol_Year
916	4	1	56	98	155	83	135	90	162	65	128	6.9	2	47	1	2	1	4	3	120000	2	2	3	2	1	0	6	0	0	0	1	#NULL!	0	1	1	1	1	0	0	0	0	0	0	0	0	0	#NULL!	0	#NULL!
917	4	1	60	96	154	84	142	85	132	37	353	6.9	2	47	1	2	1	2	2	100000	1	2	6	2	1	0	3	0	0	0	1	#NULL!	0	0	0	0	0	0	0	0	0	0	0	0	0	0	#NULL!	0	#NULL!
388	4	2	70	107	165	100	127	77	80	46	293	6.9	2	63	1	2	1	2	1	20000	2	2	2	2	1	0	15	0	0	1	1	#NULL!	1	0	0	0	0	2	2	2	2	2	2	2	2	0	#NULL!	0	#NULL!
41	1	2	71	82	160	74	155	85	98	27	179	6.9	1	81	1	2	1	2	1	40000	2	4	1	1	2	1	13	0	0	0	1	#NULL!	0	0	0	0	0	2	2	2	2	2	2	2	2	0	#NULL!	1	#NULL!
834	8	2	76	87	186	87	94	64	159	44	159	6.9	1	17	1	2	1	4	1	15000	1	1	4	4	2	2	1	1	0	1	1	#NULL!	0	2	2	2	2	2	1	1	2	2	1	2	1	1	#NULL!	1	#NULL!
174	1	2	72	93	150	89	156	87	99	71	87	6.9	2	57	1	2	1	2	2	40000	1	2	3	2	1	1	4	0	0	0	1	#NULL!	0	0	0	0	0	0	0	0	0	0	0	0	0	0	#NULL!	0	#NULL!
819	8	2	50	87	156	80	152	94	85	85	50	6.9	2	51	1	1	1	2	2	10000	2	4	4	3	2	1	10	1	1	1	1	#NULL!	1	1	1	0	0	0	0	0	0	1	1	0	0	1	#NULL!	1	#NULL!
845	8	2	60	81	170	78	135	78	102	79	197	6.9	1	58	1	2	1	3	3	20000	1	2	3	2	2	1	2	1	0	1	2	30	0	2	1	2	0	2	0	2	0	2	0	2	0	1	#NULL!	2	30
157	1	2	51	86	160	73	126	67	100	74	90	6.9	2	68	1	2	1	2	1	50000	1	2	3	2	1	1	8	0	0	0	1	#NULL!	0	0	0	0	0	0	0	0	0	0	0	0	0	0	#NULL!	0	#NULL!
874	4	2	76	87	187	87	94	64	159	44	159	6.9	1	17	1	2	1	4	1	15000	1	1	4	4	2	2	1	1	0	1	1	#NULL!	0	2	2	2	2	2	1	1	2	2	1	2	1	1	#NULL!	1	#NULL!
848	8	2	60	81	158	85	128	68	70	40	129	6.8	1	36	1	2	1	3	4	30000	1	3	1	1	2	1	4	1	1	1	2	30	0	0	0	0	0	0	0	0	0	0	0	0	0	1	#NULL!	1	#NULL!
295	6	2	55	95	151	94	141	73	146	34	569	6.8	2	50	1	2	1	1	2	80000	2	2	2	2	1	0	2	0	0	0	1	#NULL!	0	0	0	0	0	0	0	0	0	0	0	0	0	0	#NULL!	0	#NULL!
409	4	2	99	109	170	104	122	92	99	48	234	6.8	1	55	1	2	1	2	4	108000	2	2	3	2	1	0	4	1	1	0	1	#NULL!	0	0	0	0	0	0	0	0	0	0	0	0	0	0	#NULL!	0	#NULL!
418	4	2	74	97	165	99	132	88	83	43	228	6.8	1	59	1	2	1	2	3	120000	1	2	5	2	1	0	12	1	1	0	1	#NULL!	1	1	0	0	0	2	2	2	2	2	2	2	2	2	37	2	37
796	8	2	80	102	158	88	139	80	136	54	165	6.8	2	53	1	2	1	2	4	10000	1	2	7	2	2	1	5	0	1	1	1	#NULL!	0	2	0	2	0	2	0	2	0	2	0	2	0	1	#NULL!	0	#NULL!
309	6	2	76	100	154	90	156	84	163	35	212	6.8	2	65	1	2	1	1	1	20000	1	2	3	4	1	1	11	0	0	0	1	#NULL!	0	2	2	2	2	2	2	2	2	2	2	2	2	2	20	1	#NULL!
891	4	2	61	82	158	85	128	68	70	40	129	6.8	1	36	1	2	1	3	4	30000	1	3	1	1	2	1	4	1	1	1	2	30	0	0	0	0	0	0	0	0	0	0	0	0	0	1	#NULL!	1	#NULL!
423	4	2	80	102	166	101	121	89	173	52	110	6.7	1	46	1	2	1	4	5	108000	1	2	3	2	1	1	2	1	1	0	1	#NULL!	0	0	2	1	1	2	2	2	2	2	2	2	2	0	#NULL!	2	20
421	4	2	93	108	167	104	146	99	78	20	146	6.7	1	57	1	2	1	3	3	120000	1	2	3	2	1	0	22	1	1	0	1	#NULL!	0	1	2	0	0	2	2	2	2	2	2	2	2	0	#NULL!	2	30
412	4	2	56	98	159	79	118	81	65	64	63	6.6	2	59	1	2	1	2	4	60000	1	2	4	2	1	0	14	0	0	0	1	#NULL!	0	0	0	1	1	2	2	2	2	2	2	2	2	0	#NULL!	1	#NULL!
429	4	2	55	89	170	80	114	81	131	57	120	6.6	1	57	1	2	1	3	5	264000	2	3	1	1	1	0	6	0	0	0	1	#NULL!	0	2	2	1	0	2	2	2	2	2	2	2	2	1	#NULL!	1	#NULL!
151	1	2	52	99.5	150	86	138	58	120	47	97	6.6	2	70	1	2	1	2	1	20000	1	2	3	2	1	1	8	0	0	0	1	#NULL!	0	0	0	0	0	0	0	0	0	0	0	0	0	0	#NULL!	0	#NULL!
163	1	2	65	101	161	95	125	70	44	37	72	6.6	1	82	1	2	1	2	1	40000	2	2	3	2	1	0	14	0	0	0	1	#NULL!	0	2	2	2	2	2	2	2	2	2	2	2	2	0	#NULL!	0	#NULL!
658	4	2	116	125	183	117	126	78	136	34	255	6.5	1	38	1	2	1	3	4	50000	2	1	1	1	0	0	5	0	0	0	1	#NULL!	0	0	0	0	0	2	2	2	2	1	1	1	1	1	#NULL!	1	#NULL!
171	1	2	58	78	170	74	146	93	139	64	141	6.5	1	44	1	2	1	3	4	60000	2	2	2	3	1	1	3	0	0	0	1	#NULL!	0	0	0	0	0	0	0	0	0	0	0	0	0	0	#NULL!	0	#NULL!
175	1	2	55	84	155	81	127	86	97	79	99	6.5	2	45	1	2	1	2	4	50000	2	2	2	4	1	1	6	0	0	0	1	#NULL!	0	0	0	0	0	0	0	0	0	0	0	0	0	0	#NULL!	0	#NULL!
222	1	2	73	86	155	84	135	90	98	41	131	6.5	1	40	1	1	1	2	4	50000	1	2	3	2	1	1	3	0	0	0	1	#NULL!	0	0	0	0	0	0	0	0	0	0	0	0	0	0	#NULL!	0	#NULL!
227	1	2	48	84	160	81	114	81	79	79	71	6.5	1	43	1	2	1	4	4	40000	1	1	3	4	1	1	2	0	0	0	1	#NULL!	0	0	0	0	0	0	0	0	0	0	0	0	0	0	#NULL!	0	#NULL!
229	1	2	49	72	160	66	138	77	117	38	163	6.5	2	49	1	2	1	2	2	40000	2	2	3	2	1	1	5	0	0	0	1	#NULL!	0	0	0	0	0	0	0	0	0	0	0	0	0	0	#NULL!	0	#NULL!
231	1	2	45	72	155	66	134	88	79	69	101	6.5	1	49	1	2	1	3	2	50000	1	3	3	4	1	1	8	0	0	0	1	#NULL!	0	0	0	0	0	0	0	0	0	0	0	0	0	0	#NULL!	0	#NULL!
358	7	2	59	89	150	84	128	78	57	47	120	6.5	2	47	1	2	1	2	2	100000	2	2	3	3	1	1	9	0	0	0	1	#NULL!	0	0	0	1	1	0	0	0	0	0	0	0	0	0	#NULL!	0	#NULL!
523	5	2	45	91	140	76	120	70	164	52	241	6.5	2	46	1	2	1	2	4	7000	1	2	2	4	0	1	20	0	0	0	1	#NULL!	0	0	0	1	0	0	0	0	0	0	0	0	0	0	#NULL!	0	#NULL!
531	5	2	51	93	155	78	120	80	103	58	121	6.5	2	42	1	2	1	2	3	50000	2	1	3	4	0	0	5	0	0	0	1	#NULL!	0	0	0	0	0	0	0	0	0	0	0	0	0	0	#NULL!	0	#NULL!
561	5	2	55	95	163	78	137	78	42	56	161	6.5	1	49	1	2	1	2	2	60000	1	2	2	2	0	0	3	0	0	0	1	#NULL!	0	0	0	0	0	0	0	0	0	0	0	0	0	0	#NULL!	2	20
655	4	2	49	84	150	81	119	79	72	43	370	6.5	2	46	1	2	1	2	1	72000	2	4	2	3	0	0	6	0	0	0	1	#NULL!	0	0	0	1	1	2	2	2	2	2	2	2	2	0	#NULL!	0	#NULL!
690	4	2	74	112	156	96	142	72	65	45	71	6.5	2	42	1	2	1	2	1	360000	1	2	3	2	0	1	3	0	0	0	1	#NULL!	0	0	0	1	0	2	2	2	2	2	2	2	2	0	#NULL!	0	#NULL!
725	4	2	62	98	160	86	118	69	42	118	100	6.5	2	49	1	2	1	2	1	50000	1	3	3	3	0	1	6	0	0	0	1	#NULL!	0	0	0	0	0	2	2	2	2	2	2	2	2	0	#NULL!	0	#NULL!
788	8	2	80	110	150	90	136	85	232	41	289	6.5	2	46	1	2	1	1	2	25000	1	1	5	2	2	1	1	0	1	1	1	#NULL!	0	1	1	0	0	0	0	0	0	0	0	0	0	1	#NULL!	0	#NULL!
792	8	2	50	81	160	77	132	85	51	58	116	6.5	1	45	1	2	1	3	2	40000	1	1	3	2	2	2	3	0	1	1	2	30	0	1	2	2	2	0	0	0	0	0	0	0	0	1	#NULL!	2	3
804	8	2	73	97	166	90	99	48	103	51	196	6.5	1	46	1	2	1	3	1	70000	1	2	5	2	2	1	3	0	0	0	2	30	0	1	1	1	1	2	2	2	2	2	2	2	2	1	#NULL!	1	#NULL!
826	8	2	69	86	168	80	151	82	85	43	103	6.5	1	44	1	2	1	4	4	360000	1	2	3	4	2	1	12	1	1	0	1	#NULL!	0	2	2	2	2	2	1	2	2	2	2	2	2	1	#NULL!	0	#NULL!
850	8	2	63	94	150	78	140	78	70	57	153	6.5	2	49	1	2	1	3	3	20000	1	2	5	2	0	2	3	1	1	0	1	#NULL!	0	0	0	1	0	0	0	0	0	0	0	0	0	1	#NULL!	0	#NULL!
856	8	2	65	91	154	89	182	87	118	57	79	6.5	2	49	1	1	1	2	1	1300	1	2	6	2	0	1	6	1	1	1	2	30	0	0	1	2	0	0	1	0	1	0	2	0	2	1	#NULL!	0	#NULL!
862	8	2	76	102	160	90	133	80	70	45	183	6.5	2	49	1	1	1	2	2	80000	2	1	4	4	2	1	1	1	1	1	2	30	0	0	1	0	1	0	0	0	0	0	0	0	0	1	#NULL!	0	#NULL!
68	1	2	50	83	150	81	141	81	98	55	167	6.5	2	58	1	2	1	2	2	50000	1	4	2	3	1	0	3	0	0	0	1	#NULL!	0	2	2	2	2	2	2	2	2	2	2	2	2	0	#NULL!	0	#NULL!
101	1	2	59	85	160	83	120	70	271	34	656	6.5	2	59	1	2	1	3	1	30000	1	2	3	2	1	1	6	0	0	0	1	#NULL!	0	0	0	0	0	0	0	0	0	0	0	0	0	0	#NULL!	0	#NULL!
102	1	2	65	83	168	82	120	80	82	35	119	6.5	2	50	1	2	1	4	4	50000	2	1	1	1	1	1	5	0	0	0	1	#NULL!	0	0	0	0	0	0	0	0	0	0	0	0	0	0	#NULL!	0	#NULL!
137	1	2	55	78	168	74	122	74	117	39	282	6.5	1	57	1	2	1	2	4	40000	1	2	3	2	1	1	3	0	0	0	1	#NULL!	0	0	0	0	0	0	0	0	0	0	0	0	0	0	#NULL!	0	#NULL!
184	1	2	64	95	145	86	116	76	211	98	123	6.5	2	52	1	2	1	2	1	40000	1	2	5	2	1	0	2	0	0	0	1	#NULL!	0	0	0	0	0	0	0	0	0	0	0	0	0	0	#NULL!	0	#NULL!
192	1	2	49	89	150	87	131	61	97	59	89	6.5	2	57	1	2	1	1	4	40000	1	2	3	2	1	1	13	0	0	0	1	#NULL!	0	0	0	0	0	0	0	0	0	0	0	0	0	0	#NULL!	0	#NULL!
207	1	2	44	70	155	67	153	85	171	73	121	6.5	2	51	1	2	1	2	4	40000	1	2	3	2	1	1	13	0	0	0	1	#NULL!	0	0	0	0	0	0	0	0	0	0	0	0	0	0	#NULL!	0	#NULL!
232	1	2	58	160	76	80	130	69	100	46	97	6.5	2	55	1	2	1	2	2	50000	1	2	3	2	1	1	1	0	0	0	1	#NULL!	0	0	0	0	0	0	0	0	0	0	0	0	0	0	#NULL!	0	#NULL!
234	1	2	57	76	155	70	156	96	33	46	257	6.5	1	57	1	2	1	1	2	40000	1	2	3	2	1	1	30	0	0	0	1	#NULL!	0	0	0	0	0	0	0	0	0	0	0	0	0	0	#NULL!	0	#NULL!
237	1	2	57	74	155	68	156	96	33	46	257	6.5	1	57	1	2	1	1	2	40000	1	2	3	2	1	1	30	0	0	0	1	#NULL!	0	2	2	2	2	2	2	2	2	2	2	2	2	0	#NULL!	0	#NULL!
239	1	2	61	82	162	76	128	71	76	65	126	6.5	1	58	1	2	1	3	4	50000	1	2	3	2	1	1	30	0	0	0	1	#NULL!	0	0	0	0	0	0	0	0	0	0	0	0	0	0	#NULL!	0	#NULL!
242	1	2	70	91	170	88	164	90	78	61	355	6.5	1	58	1	2	1	3	4	40000	1	2	3	2	1	1	30	0	0	0	1	#NULL!	0	0	0	0	0	0	0	0	0	0	0	0	0	0	#NULL!	0	#NULL!
243	1	2	50	82	150	81	164	66	89	34	118	6.5	2	56	1	2	1	3	2	40000	1	2	3	2	1	1	10	0	0	0	1	#NULL!	0	0	0	0	0	0	0	0	0	0	0	0	0	0	#NULL!	0	#NULL!
250	1	2	75	102	165	82	125	84	55	54	474	6.5	1	50	1	2	1	1	2	70000	2	2	8	3	1	0	3	0	0	0	1	#NULL!	0	0	0	1	1	0	0	0	0	0	0	0	0	0	#NULL!	0	#NULL!
264	1	2	70	97	170	87	148	92	119	35	174	6.5	1	56	1	2	1	2	2	200000	2	2	3	3	1	0	3	0	0	0	1	#NULL!	0	0	0	0	0	0	0	0	0	0	0	0	0	0	#NULL!	0	#NULL!
281	1	2	85	110	171	94	124	87	86	35	469	6.5	1	54	1	2	1	2	2	150000	2	2	4	2	0	0	2	0	0	0	1	#NULL!	0	0	0	0	0	0	0	0	0	0	0	0	0	0	#NULL!	0	#NULL!
298	6	2	59	82	163	80	118	79	141	45	210	6.5	1	54	1	2	1	2	2	80000	1	2	2	2	1	0	1	0	0	0	1	#NULL!	0	0	0	0	1	0	0	0	0	0	0	0	0	0	#NULL!	0	#NULL!
323	6	2	47	90	155	74	139	80	135	34	344	6.5	2	50	1	2	1	2	3	200000	2	3	3	3	1	1	9	0	0	0	1	#NULL!	0	0	0	0	0	0	0	0	0	0	0	0	0	0	#NULL!	0	#NULL!
335	7	2	57	90	158	82	130	80	96	59	176	6.5	1	55	1	2	1	2	4	60000	2	2	2	2	1	1	1	0	0	0	1	#NULL!	0	0	0	0	0	0	0	0	0	0	0	0	0	0	#NULL!	0	#NULL!
338	7	2	62	98	153	87	120	70	138	54	200	6.5	2	52	1	2	1	2	3	200000	2	2	3	2	1	1	1	0	0	0	1	#NULL!	0	0	0	0	0	0	0	0	0	0	0	0	0	0	#NULL!	0	#NULL!
339	7	2	81	160	102	98	150	90	80	55	367	6.5	1	51	1	2	1	2	4	50000	2	2	4	2	1	0	1	0	0	0	1	#NULL!	0	0	0	0	1	0	0	0	0	0	0	0	0	0	#NULL!	0	#NULL!
365	7	2	69	120	155	118	133	67	101	56	242	6.5	2	54	1	2	1	2	2	50000	1	2	5	3	0	0	10	0	0	0	1	#NULL!	0	0	0	0	1	0	0	0	0	0	0	0	0	0	#NULL!	0	#NULL!
367	7	2	64	102	146	100	142	83	74	61	126	6.5	2	57	1	2	1	2	2	40000	1	2	2	2	1	0	10	0	0	0	1	#NULL!	0	0	0	0	1	0	0	0	0	0	0	0	0	0	#NULL!	0	#NULL!
370	7	2	52	96	147	80	131	72	105	54	180	6.5	1	56	1	2	1	1	1	40000	2	1	5	4	1	1	12	0	0	0	1	#NULL!	0	0	0	0	0	0	0	0	0	0	0	0	0	0	#NULL!	0	#NULL!
563	5	2	52	98	145	84	126	83	66	28	187	6.5	1	57	1	2	1	3	2	200000	1	2	6	3	0	0	4	0	0	0	1	#NULL!	0	1	0	1	0	0	0	0	0	0	0	0	0	0	#NULL!	2	30
575	5	2	65	100	162	89	129	83	113	42	99	6.5	2	53	1	2	1	3	2	30000	2	2	2	2	0	0	7	0	0	0	1	#NULL!	0	0	0	0	0	0	0	0	0	0	0	0	0	0	#NULL!	0	#NULL!
581	5	2	80	120	171	98	116	82	231	42	218	6.5	1	56	1	2	1	3	4	50000	2	2	4	2	0	0	3	0	0	0	1	#NULL!	0	0	0	0	0	0	0	0	0	0	0	0	0	0	#NULL!	0	#NULL!
626	4	2	62	159	89	100	121	45	114	39	128	6.5	2	55	1	2	1	2	4	24000	1	2	3	2	0	1	2	1	1	0	1	#NULL!	0	0	0	0	0	2	2	2	2	2	2	2	2	0	#NULL!	0	#NULL!
627	4	2	61	101	152	81	126	85	74	55	108	6.5	2	58	1	2	1	3	1	50000	2	2	2	2	0	1	2	1	1	1	1	#NULL!	0	1	1	1	1	2	2	2	2	2	2	2	2	0	#NULL!	0	#NULL!
629	4	2	67	106	150	84	131	77	113	34	206	6.5	2	54	1	2	1	2	2	48000	1	4	2	3	0	0	1	1	1	0	1	#NULL!	0	0	0	0	0	2	2	2	2	2	2	2	2	0	#NULL!	0	#NULL!
654	4	2	63	105	152	98	112	81	103	42	224	6.5	2	57	1	2	1	2	4	12000	2	2	3	2	0	1	10	0	0	0	1	#NULL!	0	0	1	0	0	2	2	2	2	2	2	2	2	0	#NULL!	0	#NULL!
668	4	2	53	95	145	85	134	99	125	67.6	126	6.5	2	58	1	2	1	2	4	60000	1	2	2	2	0	1	6	1	1	0	1	#NULL!	0	0	0	0	0	2	2	2	2	2	2	2	2	0	#NULL!	0	#NULL!
712	4	2	51	94	140	85	109	83	91	48	73	6.5	2	59	1	2	1	2	2	30000	1	4	2	3	0	1	3	0	0	0	1	#NULL!	0	0	0	0	0	2	2	2	2	2	2	2	2	0	#NULL!	0	#NULL!
716	4	2	60	98	150	98	129	88	75	23	173	6.5	2	55	1	2	1	2	1	50000	1	2	5	2	0	1	8	0	0	0	1	#NULL!	0	0	1	0	0	2	2	2	2	2	2	2	2	0	#NULL!	0	#NULL!
731	4	2	71	97	159	93	112	77	59	39	123	6.5	1	58	1	2	1	4	3	36000	1	2	2	2	0	1	7	0	0	0	1	#NULL!	0	0	0	0	0	2	2	2	2	2	2	2	2	0	#NULL!	1	#NULL!
732	4	2	64	88	162	93	124	75	149	38	169	6.5	1	56	1	2	1	2	2	150000	1	2	4	2	0	1	2	0	0	0	1	#NULL!	0	0	0	0	0	2	2	2	2	2	2	2	2	0	#NULL!	1	#NULL!
744	4	2	48	92	149	84	117	84	106	41	69	6.5	2	55	1	2	1	2	2	120000	2	1	4	4	0	1	11	0	0	0	1	#NULL!	0	0	0	0	0	2	2	2	2	2	2	2	2	0	#NULL!	0	#NULL!
755	4	2	55	75	162	84	125	89	91	42	375	6.5	1	58	1	2	1	2	5	156000	1	2	4	2	0	1	19	0	0	0	1	#NULL!	0	0	0	0	0	2	2	2	2	2	2	2	2	0	#NULL!	0	#NULL!
759	4	2	54	85	162	85	120	72	92	55	150	6.5	1	59	1	2	1	2	1	30000	1	2	4	2	0	0	7	0	0	0	1	#NULL!	0	0	0	0	0	2	2	2	2	2	2	2	2	0	#NULL!	0	#NULL!
767	4	2	67	96	166	87	123	97	176	70	207	6.5	1	50	1	2	1	4	2	96000	1	2	5	2	0	0	6	0	0	0	1	#NULL!	0	0	0	0	0	2	2	2	2	2	2	2	2	0	#NULL!	0	#NULL!
772	4	2	72	116	150	110	137	90	78	66	284	6.5	2	58	1	2	1	2	1	96000	1	2	4	2	0	1	18	0	0	0	1	#NULL!	0	0	0	0	0	2	2	2	2	2	2	2	2	0	#NULL!	1	#NULL!
781	4	2	55	88	150	89	117	72	55	44	191	6.5	2	51	1	2	1	2	1	30000	2	1	4	4	0	1	8	0	0	0	1	#NULL!	0	0	0	0	0	2	2	2	2	2	2	2	2	0	#NULL!	1	#NULL!
25	1	2	57	90	153	85	127	72	168	49	204	6.5	2	66	1	2	0	2	2	30000	1	2	3	2	1	0	1	1	1	1	1	#NULL!	0	0	0	0	0	0	0	0	0	0	0	0	0	0	#NULL!	0	#NULL!
81	1	2	56	86	155	84	120	80	127	39	482	6.5	2	60	1	2	1	4	1	10000	2	1	3	2	1	1	2	0	0	0	1	#NULL!	0	2	2	2	2	2	2	2	2	2	2	2	2	0	#NULL!	0	#NULL!
90	1	2	49	82	150	79	135	85	241	77	109	6.5	2	65	1	2	1	2	2	40000	1	2	3	2	1	1	10	0	0	0	1	#NULL!	0	0	0	0	0	0	0	0	0	0	0	0	0	0	#NULL!	0	#NULL!
94	1	2	60	87	1580	84	146	70	173	35	478	6.5	2	62	1	2	1	3	2	40000	1	2	3	2	1	1	13	0	0	0	1	#NULL!	0	0	0	0	0	0	0	0	0	0	0	0	0	0	#NULL!	0	#NULL!
96	1	2	64	88	160	87	145	61	54	52	80	6.5	2	64	1	2	1	3	1	40000	1	2	3	2	1	1	5	0	0	0	1	#NULL!	0	2	2	2	2	2	2	2	2	2	2	2	2	0	#NULL!	0	#NULL!
97	1	2	56	83	156	82	115	58	132	39	482	6.5	2	60	1	2	1	4	1	30000	1	1	2	4	1	1	2	0	0	0	1	#NULL!	0	2	2	2	2	2	2	2	2	2	2	2	2	0	#NULL!	0	#NULL!
104	1	2	56	91	152	89	137	62	73	63	221	6.5	2	69	1	2	1	2	4	30000	1	2	3	3	1	1	4	0	0	0	1	#NULL!	0	0	0	0	0	0	0	0	0	0	0	0	0	0	#NULL!	0	#NULL!
124	1	2	65	86	154	84	157	71	211	61	111	6.5	1	68	1	2	1	2	1	20000	2	2	3	2	1	1	5	0	0	0	1	#NULL!	0	0	0	0	0	0	0	0	0	0	0	0	0	0	#NULL!	0	#NULL!
127	1	2	68	89	161	87	167	86	206	81	199	6.5	1	60	1	2	1	3	2	40000	2	2	3	3	1	0	34	0	0	0	1	#NULL!	0	0	0	0	0	0	0	0	0	0	0	0	0	0	#NULL!	0	#NULL!
132	1	2	75	90	165	88	125	81	83	57	156	6.5	1	62	1	2	1	4	5	80000	1	2	3	2	1	1	10	0	0	0	1	#NULL!	0	1	1	1	1	1	1	1	0	0	0	0	0	0	#NULL!	1	#NULL!
139	1	2	63	82	170	76	158	85	87	34	171	6.5	1	67	1	2	1	3	2	30000	1	2	4	2	1	1	5	0	0	0	1	#NULL!	0	2	2	2	2	2	2	2	2	2	2	2	2	0	#NULL!	0	#NULL!
148	1	2	67	78	160	72	156	84	88	33	101	6.5	1	62	1	2	1	2	4	30000	1	2	3	2	1	1	8	0	0	0	1	#NULL!	0	0	0	0	0	0	0	0	0	0	0	0	0	0	#NULL!	0	#NULL!
164	1	2	66	90	158	86	123	67	64	55	189	6.5	2	62	1	2	1	4	4	30000	2	2	2	2	1	0	1	0	0	1	1	#NULL!	0	0	0	1	0	0	0	0	0	0	0	0	0	0	#NULL!	0	#NULL!
173	1	2	65	86	160	83	160	72	120	81	137	6.5	1	65	1	2	1	2	2	30000	1	2	4	4	1	0	6	0	0	0	1	#NULL!	0	0	0	0	0	0	0	0	0	0	0	0	0	0	#NULL!	0	#NULL!
179	1	2	47	84	150	83	112	61	120	61	113	6.5	2	63	1	2	1	2	2	30000	2	2	3	2	1	1	13	0	0	0	1	#NULL!	0	0	0	0	0	2	2	2	2	2	2	2	2	0	#NULL!	0	#NULL!
180	1	2	50	83	145	81	165	65	91	91	98	6.5	2	65	1	2	1	2	4	30000	1	2	2	2	1	1	34	0	0	0	1	#NULL!	0	0	0	0	0	2	2	2	2	2	2	2	2	0	#NULL!	1	#NULL!
183	1	2	48	94	140	81	120	70	117	99	120	6.5	2	62	1	2	1	2	2	50000	1	2	5	2	1	0	1	0	0	0	1	#NULL!	0	0	0	0	0	0	0	0	0	0	0	0	0	0	#NULL!	0	#NULL!
185	1	2	55	97	156	86	10	73	97	82	157	6.5	2	61	1	2	1	2	2	50000	1	2	2	2	1	0	17	0	0	0	1	#NULL!	0	0	0	0	0	0	0	0	0	0	0	0	0	0	#NULL!	0	#NULL!
186	1	2	63	87	155	81	126	78	127	81	139	6.5	2	64	1	2	1	2	2	40000	1	2	2	2	1	0	19	0	0	0	1	#NULL!	0	0	0	0	0	0	0	0	0	0	0	0	0	0	#NULL!	0	#NULL!
188	1	2	48	99	160	86	129	78	79	59	119	6.5	2	62	1	2	1	2	1	20000	1	2	2	2	1	1	10	0	0	0	1	#NULL!	0	0	0	0	0	0	0	0	0	0	0	0	0	0	#NULL!	0	#NULL!
198	1	2	62	91	152	81	126	66	98	110	96	6.5	2	64	1	2	1	2	4	40000	1	2	3	2	1	1	3	0	0	0	1	#NULL!	0	0	0	1	0	0	0	0	0	0	0	0	0	0	#NULL!	0	#NULL!
199	1	2	58	84	160	81	111	62	97	71	87	6.5	1	64	1	2	1	2	2	30000	1	2	3	2	1	1	33	0	0	0	1	#NULL!	0	0	0	0	0	0	0	0	0	0	0	0	0	0	#NULL!	0	#NULL!
200	1	2	50	76	160	73	145	67	99	47	108	6.5	1	63	1	2	1	1	4	40000	1	2	4	4	1	1	13	0	0	0	1	#NULL!	0	2	2	2	2	2	2	2	2	2	2	2	2	0	#NULL!	0	#NULL!
228	1	2	49	85	150	83	137	87	81	45	104	6.5	1	65	1	2	1	2	1	10000	2	2	1	1	1	1	4	0	0	0	1	#NULL!	0	2	2	2	2	2	2	2	2	2	2	2	2	0	#NULL!	0	#NULL!
249	1	2	59	94	150	80	164	81	115	56	66	6.5	2	63	1	2	1	2	2	10000	1	2	6	3	1	0	1	0	0	0	1	#NULL!	0	0	0	0	0	0	0	0	0	0	0	0	0	0	#NULL!	0	#NULL!
251	1	2	47	92	140	81	120	80	65	45	163	6.5	2	67	1	2	1	2	2	20000	1	4	5	3	1	0	15	0	0	0	1	#NULL!	0	0	0	0	0	0	0	0	0	0	0	0	0	0	#NULL!	0	#NULL!
290	1	2	53	94	150	84	165	52	91	57	151	6.5	2	66	1	2	1	1	4	40000	1	4	2	3	1	0	4	0	0	0	1	#NULL!	0	2	2	2	2	2	2	2	2	2	2	2	2	0	#NULL!	0	#NULL!
297	6	2	62	121	146	99	156	69	108	28	316	6.5	2	64	1	2	1	1	1	60000	2	2	4	2	1	0	3	0	0	0	1	#NULL!	0	0	0	0	1	0	0	0	0	0	0	0	0	0	#NULL!	0	#NULL!
304	6	2	62	82	162	80	115	75	105	43	161	6.5	1	61	1	2	1	2	2	70000	2	2	3	3	1	0	7	0	0	0	1	#NULL!	0	2	2	2	2	2	2	2	2	2	2	2	2	0	#NULL!	0	#NULL!
308	6	2	58	82	154	80	110	70	115	33	303	6.5	2	67	1	2	1	2	2	60000	2	4	2	3	1	0	4	0	0	0	1	#NULL!	0	2	2	2	2	2	2	2	2	2	2	2	2	0	#NULL!	0	#NULL!
317	6	2	52	85	162	81	121	70	73	65	106	6.5	1	65	1	2	1	2	2	30000	2	4	4	4	1	1	6	0	0	0	1	#NULL!	0	0	0	0	0	0	0	0	0	0	0	0	0	0	#NULL!	0	#NULL!
320	6	2	67	88	159	88	119	71	131	37	211	6.5	1	63	1	2	1	2	2	130000	1	2	5	2	1	1	3	0	0	0	1	#NULL!	0	2	2	2	2	2	2	2	2	2	2	2	2	0	#NULL!	0	#NULL!
326	6	2	60	101	156	93	148	76	127	28	294	6.5	2	64	1	2	1	1	1	20000	2	2	3	2	1	1	10	0	0	0	1	#NULL!	0	0	0	0	0	0	0	0	0	0	0	0	0	0	#NULL!	0	#NULL!
341	7	2	70	104	165	94	154	75	174	39	188	6.5	1	66	1	2	1	2	2	80000	1	2	3	2	1	0	5	0	0	0	1	#NULL!	0	0	0	0	1	0	0	0	0	0	0	0	0	0	#NULL!	0	#NULL!
351	7	2	56	56	152	86	163	83	109	44	141	6.5	2	68	1	2	1	1	1	200000	1	2	6	3	1	0	6	0	0	0	1	#NULL!	0	2	2	2	2	2	2	2	2	2	2	2	2	0	#NULL!	0	#NULL!
353	7	2	52	94	150	81	130	60	67	45	111	6.5	2	65	1	2	1	2	2	50000	2	2	2	2	1	1	15	0	0	0	1	#NULL!	0	0	0	1	0	0	0	0	0	0	0	0	0	0	#NULL!	0	#NULL!
363	7	2	57	80	158	74	122	79	100	45	154	6.5	2	64	1	2	1	2	2	80000	1	2	4	3	0	0	7	0	0	0	1	#NULL!	0	0	0	1	1	0	0	0	0	0	0	0	0	0	#NULL!	0	#NULL!
369	7	2	84	110	156	101	147	80	130	55	183	6.5	2	67	1	2	1	2	2	40000	1	2	5	3	1	0	20	0	0	0	1	#NULL!	0	0	0	1	0	0	0	0	0	0	0	0	0	0	#NULL!	0	#NULL!
373	7	2	54	89	155	84	131	72	184	51	161	6.5	2	66	1	2	1	2	1	40000	1	4	1	1	1	0	5	0	0	0	1	#NULL!	0	1	0	1	1	0	0	0	0	0	0	0	0	0	#NULL!	0	#NULL!
398	4	2	48	88	150	83	127	63	81	39	70	6.5	2	68	1	2	1	2	1	7200	2	4	2	3	1	0	24	0	0	0	1	#NULL!	0	0	0	0	0	2	2	2	2	2	2	2	2	0	#NULL!	0	#NULL!
426	4	2	56	98	143	84	129	89	122	52	199	6.5	2	61	1	2	1	2	1	7200	2	2	4	2	1	0	14	0	0	0	1	#NULL!	0	2	2	2	2	2	2	2	2	2	2	2	2	0	#NULL!	0	#NULL!
430	4	2	55.6	93	155	95	160	83	68	61	103	6.5	1	65	1	1	1	2	2	7200	2	2	2	2	1	0	10	1	1	0	1	#NULL!	0	0	0	0	0	2	2	2	2	2	2	2	2	0	#NULL!	1	#NULL!
511	5	2	61.5	98	155	83	145	96	141	33	39	6.5	2	62	1	2	1	2	2	88000	2	2	2	2	0	1	2	1	1	0	1	#NULL!	0	0	1	0	0	0	0	0	0	0	0	0	0	0	#NULL!	0	#NULL!
513	5	2	60	98	148	82	163	104	65	94	112	6.5	2	68	1	2	1	2	2	80000	1	2	3	2	0	0	7	0	1	0	1	#NULL!	0	2	2	2	2	2	2	2	2	2	2	2	2	0	#NULL!	0	#NULL!
519	5	2	57	95	156	80	120	70	159	32	164	6.5	2	64	1	2	1	2	1	50000	2	2	2	2	0	1	10	0	0	0	1	#NULL!	0	1	1	0	0	0	0	0	0	0	0	0	0	0	#NULL!	0	#NULL!
525	5	2	42	86	152	71	154	97	60	55	185	6.5	1	63	1	2	1	2	4	80000	1	2	3	2	0	0	2	0	0	0	1	#NULL!	0	0	0	0	0	0	0	0	0	0	0	0	0	0	#NULL!	0	#NULL!
527	5	2	52	93	153	78	110	70	97	44	143	6.5	1	62	1	2	1	2	1	80000	2	4	6	3	0	0	3	0	0	1	1	#NULL!	0	0	0	0	0	0	0	0	0	0	0	0	0	0	#NULL!	0	#NULL!
530	5	2	46	93	150	78	130	80	91	84	86	6.5	2	61	1	2	1	2	4	30000	1	2	5	2	0	1	1	0	0	0	1	#NULL!	0	2	2	2	2	2	2	2	2	2	2	2	2	0	#NULL!	0	#NULL!
536	5	2	48	90	155	76	140	75	110	83	70	6.5	2	63	1	2	1	2	1	7200	2	3	1	1	0	1	13	1	1	0	1	#NULL!	0	0	0	1	0	0	0	0	0	0	0	0	0	0	#NULL!	0	#NULL!
538	5	2	56	96	150	80	120	80	67	92	73	6.5	2	66	1	2	1	2	4	100000	1	2	3	2	0	0	3	0	0	0	1	#NULL!	0	0	0	0	0	0	0	0	0	0	0	0	0	0	#NULL!	0	#NULL!
539	5	2	54	103	153	85	121	75	136	51	83	6.5	2	66	1	2	1	2	3	100000	1	2	4	3	0	0	20	1	1	0	1	#NULL!	0	0	0	0	0	0	0	0	0	0	0	0	0	0	#NULL!	0	#NULL!
541	5	2	45	92	145	77	120	85	85	48	147	6.5	2	68	1	2	1	1	1	80000	2	2	5	3	0	1	5	0	0	0	1	#NULL!	0	0	0	0	1	0	0	0	0	0	0	0	0	0	#NULL!	0	#NULL!
543	5	2	65	102	166	84	158	82	88	46	66	6.5	1	64	1	2	1	4	4	500000	2	2	5	3	0	1	1	1	1	0	1	#NULL!	0	2	2	2	2	2	2	2	2	2	2	2	2	1	#NULL!	2	40
551	5	2	57	95	167	80	122	64	125	48	122	6.5	1	60	1	2	1	1	4	40000	1	2	3	3	0	0	5	1	1	0	1	#NULL!	0	2	2	2	2	2	2	2	2	2	2	2	2	0	#NULL!	2	20
558	5	2	41	82	155	68	136	77	88	64	133	6.5	1	61	1	2	1	2	2	40000	1	2	4	3	0	1	1	0	0	0	1	#NULL!	0	0	1	0	1	0	0	0	0	0	0	0	0	0	#NULL!	0	#NULL!
560	5	2	53	94	145	80	124	66	90	34	254	6.5	2	65	1	2	1	1	1	15000	2	4	2	3	0	1	5	0	0	0	1	#NULL!	0	2	2	2	2	2	2	2	2	2	2	2	2	0	#NULL!	0	#NULL!
565	5	2	50	90	150	74	130	85	66	44	73	6.5	2	66	1	2	1	1	4	100000	1	2	4	4	0	0	2	0	0	0	1	#NULL!	0	0	0	0	0	0	0	0	0	0	0	0	0	0	#NULL!	0	#NULL!
574	5	2	35	90	150	73	135	80	109	72	259	6.5	2	68	1	2	1	2	2	60000	2	2	3	2	0	0	2	0	0	0	1	#NULL!	0	0	0	0	0	0	0	0	0	0	0	0	0	0	#NULL!	0	#NULL!
579	5	2	54	85	167	76	123	86	73	37	146	6.5	1	62	1	2	1	2	2	30000	2	2	3	2	0	0	4	0	0	0	1	#NULL!	0	0	0	0	0	0	0	0	0	0	0	0	0	0	#NULL!	0	#NULL!
586	5	2	49	105	155	88	127	74	120	30	185	6.5	2	64	1	2	1	2	2	60000	2	2	2	2	0	0	4	0	0	0	1	#NULL!	0	0	0	0	0	0	0	0	0	0	0	0	0	0	#NULL!	0	#NULL!
594	4	2	51	89	159	81	122	78	47	47	136	6.5	1	64	1	2	1	2	1	60000	1	2	3	2	0	1	5	1	1	0	1	#NULL!	0	0	0	1	0	0	0	0	0	0	0	0	0	1	#NULL!	0	#NULL!
610	4	2	63	108	165	103	115	61	54	39	189	6.5	2	62	1	2	1	2	1	60000	1	2	3	2	0	1	15	0	0	0	1	#NULL!	0	0	0	1	0	2	2	2	2	2	2	2	2	0	#NULL!	0	#NULL!
613	4	2	54	96	150	86	119	83	68	47	98	6.5	1	68	1	2	1	1	3	96000	1	4	2	3	0	0	10	0	0	0	1	#NULL!	0	0	0	1	1	0	2	2	2	2	2	2	2	0	#NULL!	0	#NULL!
614	4	2	48	87	161	80	118	69	113	50	134	6.5	1	60	1	2	1	2	2	50000	1	2	2	2	0	0	6	0	0	0	1	#NULL!	0	2	2	2	2	2	2	2	2	2	2	2	2	0	#NULL!	0	#NULL!
624	4	2	87	101	164	97	102	70	107	46	350	6.5	1	63	1	2	1	2	3	120000	2	2	2	2	0	1	1	0	0	0	1	#NULL!	0	0	0	1	1	2	2	2	2	2	2	2	2	0	#NULL!	0	#NULL!
625	4	2	62	98	163	93	133	81	71	54	141	6.5	2	64	1	2	1	2	4	50000	1	2	2	2	0	1	11	0	0	0	1	#NULL!	0	0	0	1	0	2	2	2	2	2	2	2	2	0	#NULL!	0	#NULL!
630	4	2	69	112	155	97	117	88	71	38	103	6.5	2	69	1	2	1	2	1	60000	1	2	3	2	0	1	22	0	0	0	1	#NULL!	0	2	2	2	2	2	2	2	2	2	2	2	2	0	#NULL!	0	#NULL!
635	4	2	74	96	167	94	123	65	75	38	352	6.5	1	68	1	2	1	2	3	108000	1	2	2	2	0	1	5	1	1	0	1	#NULL!	0	2	2	2	2	2	2	2	2	2	2	2	2	1	#NULL!	1	#NULL!
645	4	2	50	86	150	88	110	77	81	35	186	6.5	2	60	1	2	1	1	1	30000	1	4	4	3	0	1	15	0	0	0	1	#NULL!	0	0	0	0	0	2	2	2	2	2	2	2	2	0	#NULL!	0	#NULL!
653	4	2	62	89	158	90	129	78	47	39	163	6.5	1	64	1	2	1	2	2	50000	1	2	2	2	0	1	5	1	1	0	1	#NULL!	0	2	2	2	2	2	2	2	2	2	2	2	2	0	#NULL!	0	#NULL!
707	4	2	54	96	150	83	125	67	56	38	95	6.5	2	64	1	2	1	2	2	30000	1	4	1	1	0	1	3	0	0	0	1	#NULL!	0	0	0	0	0	2	2	2	2	2	2	2	2	0	#NULL!	0	#NULL!
708	4	2	54	96	157	89	117	71	69	34	189	6.5	2	64	1	2	1	1	1	7200	1	4	5	3	0	0	6	0	0	0	1	#NULL!	0	2	2	2	2	2	2	2	2	2	2	2	2	0	#NULL!	0	#NULL!
711	4	2	62	92	170	85	123	83	79	43	121	6.5	1	63	1	2	1	4	1	44400	1	2	2	2	0	1	13	1	1	0	1	#NULL!	0	0	0	0	0	2	2	2	2	2	2	2	2	0	#NULL!	1	#NULL!
721	4	2	55	98	155	87	121	78	77	49	93	6.5	2	67	1	2	1	2	3	108000	1	2	2	2	0	1	1	0	0	0	1	#NULL!	0	0	0	0	0	2	2	2	2	2	2	2	2	0	#NULL!	0	#NULL!
722	4	2	73	101	150	104	117	75	127	43	174	6.5	2	66	1	2	1	2	1	7200	2	2	5	2	0	0	2	0	0	0	1	#NULL!	0	1	0	0	0	2	2	2	2	2	2	2	2	1	#NULL!	0	#NULL!
723	4	2	78	115	164	114	148	86	84	53	230	6.5	1	60	1	2	1	1	2	80000	1	2	2	2	0	1	6	0	0	0	1	#NULL!	0	0	0	1	0	2	2	2	2	2	2	2	2	0	#NULL!	2	40
724	4	2	50	90	155	88	113	66	116	38	298	6.5	2	62	1	2	1	2	2	50000	2	2	2	2	0	0	10	0	0	0	1	#NULL!	0	0	0	0	0	2	2	2	2	2	2	2	2	0	#NULL!	0	#NULL!
726	4	2	62	92	160	84	126	61	177	61	251	6.5	1	63	1	2	1	2	2	10000	2	2	6	2	0	1	3	1	1	0	1	#NULL!	0	0	0	0	0	2	2	2	2	2	2	2	2	0	#NULL!	0	#NULL!
727	4	2	75	101	165	91	135	75	66	36	172	6.5	1	63	1	2	1	2	2	136800	2	2	5	2	0	1	2	0	0	0	1	#NULL!	0	0	0	0	0	2	2	2	2	2	2	2	2	0	#NULL!	0	#NULL!
743	4	2	51	93	150	87	129	71	63	37	258	6.5	2	60	1	2	1	2	3	36000	2	4	1	1	0	0	18	0	0	0	1	#NULL!	0	0	0	0	0	2	2	2	2	2	2	2	2	0	#NULL!	0	#NULL!
756	4	2	80	123	150	124	128	71	43	43	131	6.5	2	67	1	2	1	2	1	7200	2	4	1	1	0	1	10	0	0	0	1	#NULL!	0	0	0	0	0	2	2	2	2	2	2	2	2	0	#NULL!	0	#NULL!
758	4	2	59	94	170	78	129	82	75	73	68	6.5	1	60	1	2	1	2	4	108000	1	3	2	3	0	0	2	0	0	0	1	#NULL!	0	0	0	0	0	2	2	2	2	2	2	2	2	0	#NULL!	0	#NULL!
780	4	2	59	100	150	88	123	81	108	57	490	6.5	2	61	1	2	1	2	4	36000	2	4	5	3	0	1	26	0	0	0	1	#NULL!	0	0	0	0	0	2	2	2	2	2	2	2	2	0	#NULL!	0	#NULL!
53	1	2	59	84	158	84	135	73	102	51	72	6.5	1	71	1	2	1	2	4	30000	1	2	3	2	1	1	33	0	0	0	1	#NULL!	0	0	0	0	0	0	0	0	0	0	0	0	0	0	#NULL!	0	#NULL!
158	1	2	54	77	150	71	148	76	96	57	102	6.5	2	71	1	2	1	2	1	60000	2	2	2	2	1	1	6	0	0	0	1	#NULL!	0	0	0	0	0	0	0	0	0	0	0	0	0	0	#NULL!	0	#NULL!
197	1	2	50	86	152	83	140	56	89	91	127	6.5	2	70	1	2	1	2	4	30000	2	2	4	4	2	1	33	0	0	0	1	#NULL!	0	2	2	2	2	2	2	2	2	2	2	2	2	0	#NULL!	0	#NULL!
206	1	2	66	91	153	87	157	109	160	69	115	6.5	2	72	1	2	1	2	2	20000	2	2	3	4	1	1	5	0	0	0	1	#NULL!	0	0	0	0	0	0	0	0	0	0	0	0	0	0	#NULL!	0	#NULL!
212	1	2	65	78	160	76	130	70	93	46	84	6.5	2	70	1	2	1	2	2	40000	1	2	3	2	1	1	2	0	0	0	1	#NULL!	0	0	0	0	0	0	0	0	0	0	0	0	0	0	#NULL!	0	#NULL!
213	1	2	47	84	150	82	115	76	123	34	333	6.5	2	77	1	2	1	2	4	10000	2	2	3	2	1	1	33	0	0	0	1	#NULL!	0	0	0	0	0	0	0	0	0	0	0	0	0	0	#NULL!	0	#NULL!
215	1	2	54	83	157	81	127	66	91	40	95	6.5	1	71	1	2	1	3	1	30000	1	2	3	3	1	1	10	0	0	0	1	#NULL!	0	0	0	0	0	0	0	0	0	0	0	0	0	0	#NULL!	0	#NULL!
226	1	2	43	64	155	62	172	58	97	73	93	6.5	2	77	1	2	1	2	2	20000	2	2	3	4	2	1	2	0	0	0	1	#NULL!	0	2	2	2	2	2	2	2	2	2	2	2	2	0	#NULL!	0	#NULL!
240	1	2	48	74	150	68	126	76	89	44	83	6.5	2	71	1	2	1	2	2	40000	1	2	4	3	1	1	5	0	0	0	1	#NULL!	0	0	0	0	0	0	0	0	0	0	0	0	0	0	#NULL!	0	#NULL!
256	1	2	73	110	165	98	152	71	67	51	174	6.5	1	72	1	2	1	4	5	240000	2	2	4	3	1	0	5	0	0	0	1	#NULL!	0	0	1	0	0	0	0	0	0	0	0	0	0	0	#NULL!	0	#NULL!
274	1	2	70	102	170	89	145	84	81	44	87	6.5	1	70	1	2	1	2	2	50000	1	2	8	2	2	1	1	0	0	0	1	#NULL!	0	0	0	0	0	0	0	0	0	0	0	0	0	0	#NULL!	0	#NULL!
286	1	2	34	66	152	52	165	77	119	42	241	6.5	2	75	1	2	1	1	1	50000	1	2	4	3	1	1	20	0	0	0	1	#NULL!	0	2	2	2	2	2	2	2	2	2	2	2	2	0	#NULL!	0	#NULL!
291	1	2	62	97	157	82	179	70	102	46	188	6.5	2	75	1	2	1	1	1	10000	1	2	2	3	1	0	30	0	0	0	1	#NULL!	0	0	0	0	0	0	0	0	0	0	0	0	0	0	#NULL!	0	#NULL!
310	6	2	58	102	149	99	117	76	158	27	734	6.5	2	79	1	2	1	2	1	20000	2	2	3	3	1	1	20	0	0	0	1	#NULL!	0	2	2	2	2	2	2	2	2	2	2	2	2	0	#NULL!	0	#NULL!
325	6	2	59	99	154	92	165	86	105	33	278	6.5	2	72	1	2	1	1	1	20000	2	2	2	2	1	0	9	0	0	0	1	#NULL!	0	0	0	0	0	0	0	0	0	0	0	0	0	0	#NULL!	0	#NULL!
347	7	2	50	80	165	75	140	76	97	50	176	6.5	2	73	1	2	1	1	1	20000	1	2	2	2	1	1	8	0	0	0	1	#NULL!	0	2	2	2	2	2	2	2	2	2	2	2	2	0	#NULL!	0	#NULL!
357	7	2	53	82	150	75	105	58	87.6	43	77	6.5	2	74	1	2	1	2	1	50000	2	2	4	3	1	1	6	0	0	0	1	#NULL!	0	0	0	0	0	0	0	0	0	0	0	0	0	0	#NULL!	0	#NULL!
394	4	2	49	100	150	86	125	86	112	37	274	6.5	2	71	1	2	1	2	1	14000	2	2	2	2	2	2	1	0	0	0	1	#NULL!	0	0	0	0	0	0	0	0	0	0	0	0	0	0	#NULL!	0	#NULL!
420	4	2	51	89	151	77	153	99	62	41	135	6.5	2	70	1	2	1	2	3	84000	1	4	1	1	1	0	1	1	1	0	1	#NULL!	0	0	0	1	0	2	2	2	2	2	2	2	2	0	#NULL!	0	#NULL!
520	5	2	43	91	144	76	125	70	124	53	192	6.5	2	70	1	2	1	1	4	80000	2	2	4	2	0	1	10	0	0	0	1	#NULL!	0	0	0	0	0	0	0	0	0	0	0	0	0	0	#NULL!	0	#NULL!
526	5	2	50	93	146	78	120	80	94	42	235	6.5	2	74	1	2	1	1	1	50000	2	2	2	2	0	0	20	0	0	0	1	#NULL!	0	0	0	0	0	0	0	0	0	0	0	0	0	0	#NULL!	0	#NULL!
555	5	2	60	103	165	89	126	70	134	26	108	6.5	1	72	1	2	1	2	2	70000	1	2	6	3	0	0	10	1	0	1	1	#NULL!	0	0	0	0	0	0	0	0	0	0	0	0	0	0	#NULL!	2	10
557	5	2	65	108	165	92	128	65	96	44	191	6.5	1	70	1	2	1	2	3	50000	1	2	2	2	0	1	4	0	0	0	1	#NULL!	0	1	0	0	0	0	0	0	0	0	0	0	0	1	#NULL!	0	#NULL!
562	5	2	60	97	156	83	124	83	65	45	52	6.5	1	70	1	2	1	2	1	60000	2	2	2	2	0	1	3	0	0	0	1	#NULL!	0	0	0	0	0	0	0	0	0	0	0	0	0	0	#NULL!	0	#NULL!
674	4	2	58	96	160	81	114	70	79	62	88	6.5	2	72	1	2	1	2	1	7200	2	4	2	3	0	1	32	0	0	0	1	#NULL!	0	0	0	0	0	2	2	2	2	2	2	2	2	0	#NULL!	0	#NULL!
734	4	2	52	106	150	95	110	68	77	51	165	6.5	2	77	1	2	1	2	1	8400	1	4	4	3	0	1	33	0	0	0	1	#NULL!	0	0	0	0	0	2	2	2	2	2	2	2	2	0	#NULL!	1	#NULL!
187	1	2	30	86	140	71	179	99	79	41	117	6.5	2	90	1	2	1	2	1	20000	2	2	2	2	1	1	5	0	0	0	1	#NULL!	0	0	0	0	0	0	0	0	0	0	0	0	0	0	#NULL!	0	#NULL!
211	1	2	61	86	153	84	121	68	109	53	178	6.5	2	81	1	2	1	2	1	10000	2	2	3	3	1	1	5	0	0	0	1	#NULL!	0	0	0	0	0	0	0	0	0	0	0	0	0	0	#NULL!	0	#NULL!
392	4	2	47	93	150	88	137	85	63	46	128	6.5	2	80	1	2	1	1	1	10000	2	4	2	4	1	0	19	0	0	0	1	#NULL!	0	2	2	2	2	2	2	2	2	2	2	2	2	0	#NULL!	0	#NULL!
473	5	2	46	88	150	74	141	68	70	39	219	6.5	2	80	1	2	1	1	1	9600	2	4	2	3	0	1	20	0	0	0	1	#NULL!	0	0	0	0	0	0	0	0	0	0	0	0	0	0	#NULL!	0	#NULL!
564	5	2	57	104	165	90	149	65	107	26	173	6.5	1	80	1	2	1	2	1	60000	2	2	2	2	0	1	15	0	0	0	1	#NULL!	0	0	0	0	0	0	0	0	0	0	0	0	0	0	#NULL!	0	#NULL!
881	4	2	98	125	178	115	126	98	136	43	255	6.5	1	38	1	2	1	3	4	50000	2	1	1	1	0	0	5	0	0	0	1	#NULL!	0	0	0	0	0	2	2	2	2	1	1	1	1	1	#NULL!	1	#NULL!
904	4	2	61	87	171	87	157	98	128	64	141	6.5	1	44	1	2	1	3	4	60000	2	2	2	3	1	1	3	0	0	0	1	#NULL!	0	0	0	0	0	0	0	0	0	0	0	0	0	0	#NULL!	0	#NULL!
905	4	2	58	89	158	81	127	87	98	79	99	6.5	2	45	1	2	1	2	4	50000	2	2	2	4	1	1	6	0	0	0	1	#NULL!	0	0	0	0	0	0	0	0	0	0	0	0	0	0	#NULL!	0	#NULL!
909	4	2	74	87	157	87	135	90	98	41	131	6.5	1	40	1	1	1	2	4	50000	1	2	3	2	1	1	3	0	0	0	1	#NULL!	0	0	0	0	0	0	0	0	0	0	0	0	0	0	#NULL!	0	#NULL!
910	4	2	78	89	161	85	114	81	79	79	71	6.5	1	43	1	2	1	4	4	40000	1	1	3	4	1	1	2	0	0	0	1	#NULL!	0	0	0	0	0	0	0	0	0	0	0	0	0	0	#NULL!	0	#NULL!
911	4	2	50	70	159	78	138	77	117	38	163	6.5	2	49	1	2	1	2	2	40000	2	2	3	2	1	1	5	0	0	0	1	#NULL!	0	0	0	0	0	0	0	0	0	0	0	0	0	0	#NULL!	0	#NULL!
912	4	2	51	78	156	66	134	88	79	69	101	6.5	1	49	1	2	1	3	2	50000	1	3	3	4	1	1	8	0	0	0	1	#NULL!	0	0	0	0	0	0	0	0	0	0	0	0	0	0	#NULL!	0	#NULL!
793	8	2	95	100	170	95	134	90	103	51	142	6.4	1	40	1	2	1	1	4	8000	1	2	4	3	2	1	5	0	1	1	1	#NULL!	0	0	0	1	0	0	0	0	0	0	0	0	0	1	#NULL!	1	#NULL!
858	8	2	45	74	145	72	130	79	87	81	226	6.4	1	40	1	1	1	3	2	30000	2	1	1	1	2	1	6	1	0	1	1	#NULL!	1	0	0	1	1	0	0	0	0	1	1	1	1	1	#NULL!	1	#NULL!
21	1	2	67	85	170	71	124	75	97	66	90	6.4	2	55	1	2	1	2	2	40000	1	2	3	4	1	1	1	0	0	0	1	#NULL!	0	0	0	0	0	2	2	2	2	2	2	2	2	0	#NULL!	0	#NULL!
29	1	2	65	100	162	85	127	70	99	49	209	6.4	1	55	1	2	1	2	2	30000	1	3	2	4	1	1	7	0	0	1	1	#NULL!	0	0	0	0	0	2	2	2	2	2	2	2	2	0	#NULL!	0	#NULL!
66	1	2	50	76	160	74	104	62	109	61	276	6.4	1	55	1	2	1	2	4	50000	1	2	3	4	1	0	3	0	0	0	1	#NULL!	0	0	0	0	0	0	0	0	0	0	0	0	0	0	#NULL!	0	#NULL!
405	4	2	64	102	154	95	123	76	138	51	294	6.4	2	56	1	2	1	2	1	108000	1	2	3	2	1	0	2	0	0	0	1	#NULL!	0	0	1	0	0	2	2	2	2	2	2	2	2	0	#NULL!	0	#NULL!
735	4	2	72	99	170	95	135	86	160	15	865	6.4	1	56	1	2	1	2	2	50000	1	2	2	2	0	1	6	0	0	0	1	#NULL!	0	0	0	0	0	2	2	2	2	2	2	2	2	0	#NULL!	0	#NULL!
737	4	2	65	99	160	96	121	87	170	57	225	6.4	2	57	1	2	1	1	2	15000	2	2	3	2	0	0	1	0	0	0	1	#NULL!	0	0	0	0	0	2	2	2	2	2	2	2	2	0	#NULL!	0	#NULL!
741	4	2	49	87	148	77	114	70	87	39	197	6.4	2	56	1	2	1	2	2	40000	1	2	3	2	0	0	3	0	0	0	1	#NULL!	0	0	0	0	0	2	2	2	2	2	2	2	2	0	#NULL!	0	#NULL!
752	4	2	56	98	165	97	121	63	58	39	127	6.4	1	59	2	2	1	2	1	50000	1	2	2	2	0	1	18	0	0	0	1	#NULL!	0	0	0	0	0	2	2	2	2	2	2	2	2	0	#NULL!	0	#NULL!
24	1	2	51	82	165	80	125	70	165	63	146	6.4	2	68	1	2	0	2	1	40000	1	4	1	1	1	0	20	1	1	0	1	#NULL!	0	2	2	2	2	2	2	2	2	2	2	2	2	0	#NULL!	0	#NULL!
43	1	2	75	84	165	77	142	72	81	63	169	6.4	1	68	1	2	1	2	2	50000	1	2	2	2	1	0	7	0	0	0	1	#NULL!	0	2	2	2	2	2	2	2	2	2	2	2	2	0	#NULL!	0	#NULL!
78	1	2	65	81	150	82	138	75	114	49	197	6.4	1	61	1	2	1	3	1	40000	1	2	3	2	1	1	2	0	0	0	1	#NULL!	0	0	0	0	0	0	0	0	0	0	0	0	0	0	#NULL!	0	#NULL!
740	4	2	66	94	150	89	123	85	104	28	78	6.4	1	67	1	2	1	2	2	50000	1	4	1	1	0	1	15	0	0	0	1	#NULL!	0	0	0	0	0	2	2	2	2	2	2	2	2	0	#NULL!	0	#NULL!
747	4	2	70	105	155	92	105	71	88	46	184	6.4	2	63	1	2	1	2	2	7200	2	2	2	2	0	1	1	0	0	0	1	#NULL!	0	0	0	0	0	2	2	2	2	2	2	2	2	0	#NULL!	0	#NULL!
754	4	2	66	99	169	87	124	81	79	31	109	6.4	1	62	1	2	1	3	3	180000	1	2	2	2	0	1	12	0	0	0	1	#NULL!	0	0	0	0	0	2	2	2	2	2	2	2	2	0	#NULL!	0	#NULL!
195	1	2	72	93	160	91	168	86	81	96	191	6.4	1	73	1	2	1	1	1	20000	1	2	3	2	1	1	33	0	0	0	1	#NULL!	0	0	0	0	0	0	0	0	0	0	0	0	0	0	#NULL!	0	#NULL!
181	1	2	67	89	160	84	147	79	127	98	117	6.4	1	85	1	2	1	1	1	10000	2	2	2	4	1	1	13	0	0	0	1	#NULL!	0	2	2	2	2	2	2	2	2	2	2	2	2	0	#NULL!	0	#NULL!
170	1	2	78	84	165	79	150	78	147	54	134	6.3	1	59	1	2	1	3	2	50000	1	2	3	2	1	1	2	0	0	0	1	#NULL!	0	0	0	0	0	0	0	0	0	0	0	0	0	0	#NULL!	0	#NULL!
807	8	2	75	99	168	82	137	85	43	83	259	6.3	1	51	1	2	1	3	2	15000	1	2	3	2	2	2	2	0	1	1	1	#NULL!	1	0	0	0	0	1	0	0	0	0	0	0	0	1	#NULL!	0	#NULL!
839	8	2	65	97	150	78	129	64	118	55	113	6.3	2	54	1	1	1	1	4	50000	2	2	4	2	0	1	1	0	1	1	1	#NULL!	1	0	1	0	0	0	0	0	0	0	0	0	0	1	#NULL!	0	#NULL!
855	8	2	60	84	144	88	131	78	85	54	98	6.3	1	55	1	2	1	2	2	30000	1	2	4	2	2	1	4	1	0	1	2	30	0	0	1	0	0	0	0	0	0	0	0	0	0	1	#NULL!	0	#NULL!
789	8	2	65.8	94	165	90	157	79	54	40	267	6.3	1	61	1	2	1	2	2	100000	2	2	2	2	2	1	1	0	0	1	1	#NULL!	0	2	2	2	2	2	2	2	2	2	2	2	2	1	#NULL!	0	#NULL!
168	1	2	63	89	165	83	126	79	54	47	191	6.3	2	70	1	2	1	2	3	60000	1	2	3	2	1	1	2	0	0	0	1	#NULL!	0	0	0	0	0	0	0	0	0	0	0	0	0	0	#NULL!	0	#NULL!
193	1	2	54	77	160	76	161	80	94	74	172	6.2	2	67	1	2	1	2	2	30000	2	2	3	2	1	0	34	0	0	0	1	#NULL!	0	0	0	0	0	0	0	0	0	0	0	0	0	0	#NULL!	0	#NULL!
408	4	2	60	94	160	81	99	65	53	49	124	6.2	1	76	1	2	1	2	1	15000	1	2	3	2	1	1	14	0	0	0	1	#NULL!	0	2	2	2	2	2	2	2	2	2	2	2	2	0	#NULL!	0	#NULL!
428	4	2	69	112	165	89	131	87	118	60	125	6.1	2	44	1	2	1	3	1	108000	2	2	4	2	1	1	2	0	1	0	1	#NULL!	0	0	0	1	0	2	2	2	2	2	2	2	2	0	#NULL!	0	#NULL!
311	6	2	47	91	158	82	147	63	100	39	133	6	2	17	1	2	1	2	1	20000	2	2	3	3	1	0	3	0	0	0	1	#NULL!	0	2	2	2	2	2	2	2	2	2	2	2	2	0	#NULL!	0	#NULL!
348	7	2	80	106	178	90	119	76	110	45	145	6	1	39	1	2	1	3	4	200000	1	2	4	2	1	0	3	1	1	0	1	#NULL!	0	0	0	0	0	0	0	0	0	0	0	0	0	2	15	2	15
742	4	2	86	101	106	90	134	89	84	29	932	6	1	31	1	2	1	4	3	240000	1	2	2	2	0	0	1	0	0	0	1	#NULL!	0	0	0	0	0	2	2	2	2	2	2	2	2	0	#NULL!	0	#NULL!
189	1	2	56	84	155	79	145	80	87	102	102	6	2	48	1	2	1	2	4	40000	2	4	1	1	1	1	2	0	0	0	1	#NULL!	0	2	2	2	2	2	2	2	2	2	2	2	2	0	#NULL!	0	#NULL!
191	1	2	96	99	156	97	130	79	102	96	172	6	2	43	1	2	1	2	1	10000	2	2	2	2	1	1	4	0	0	0	1	#NULL!	0	0	0	0	0	0	0	0	0	0	0	0	0	0	#NULL!	0	#NULL!
214	1	2	53	69	160	66	119	67	98	71	111	6	1	46	1	2	1	3	1	10000	2	1	1	1	1	1	2	0	0	0	1	#NULL!	0	0	0	0	0	0	0	0	0	0	0	0	0	0	#NULL!	0	#NULL!
252	1	2	73	111	153	103	129	93	94	57	449	6	2	40	1	2	1	1	3	80000	1	2	2	2	1	0	2	1	1	0	1	#NULL!	0	0	0	0	0	0	0	0	0	0	0	0	0	0	#NULL!	0	#NULL!
261	1	2	80	110	165	85	168	110	78	61	74	6	1	42	1	2	1	4	2	50000	1	3	5	4	2	0	3	0	0	0	1	#NULL!	0	0	0	0	0	0	0	0	0	0	0	0	0	2	6	2	10
263	1	2	50	96	160	89	137	99	64	46	190	6	1	47	1	2	1	2	2	30000	2	2	2	2	1	1	3	0	0	0	1	#NULL!	0	0	0	0	0	0	0	0	0	0	0	0	0	0	#NULL!	0	#NULL!
577	5	2	74	100	152	93	127	87	98	44	160	6	2	45	1	2	1	2	3	60000	1	2	2	2	0	0	3	0	0	0	1	#NULL!	0	0	0	0	0	0	0	0	0	0	0	0	0	0	#NULL!	0	#NULL!
718	4	2	50	89	150	85	124	73	48	31	579	6	2	46	1	2	1	2	1	100000	2	2	4	2	0	1	3	0	0	1	1	#NULL!	0	0	0	0	0	2	2	2	2	2	2	2	2	0	#NULL!	0	#NULL!
733	4	2	78	113	155	108	136	99	94	36	219	6	2	48	1	2	1	2	1	50000	2	2	3	2	0	0	2	0	0	0	1	#NULL!	0	0	0	0	0	2	2	2	2	2	2	2	2	0	#NULL!	1	#NULL!
738	4	2	68	93	161	87	127	89	101	29	288	6	1	47	1	2	1	3	4	180000	1	2	4	2	0	1	13	0	0	0	1	#NULL!	0	0	0	0	0	2	2	2	2	2	2	2	2	0	#NULL!	0	#NULL!
774	4	2	70	94	160	84	130	84	57	31	637	6	1	49	1	2	1	2	4	96000	1	2	3	2	0	1	3	0	0	0	1	#NULL!	0	0	0	0	0	2	2	2	2	2	2	2	2	0	#NULL!	0	#NULL!
776	4	2	47	87	155	78	120	82	119	36	284	6	2	48	1	2	1	2	4	96000	1	2	3	2	0	0	4	0	0	0	1	#NULL!	0	0	0	0	0	2	2	2	2	2	2	2	2	0	#NULL!	0	#NULL!
783	4	2	61	94	160	86	117	76	59	47	460	6	1	49	1	2	1	3	4	60000	1	2	5	2	0	1	6	0	0	0	1	#NULL!	0	0	0	0	0	2	2	2	2	2	2	2	2	0	#NULL!	1	#NULL!
154	1	2	78	90	165	82	142	73	91	47	98	6	1	57	1	2	1	2	2	40000	1	2	4	4	1	0	33	0	0	0	1	#NULL!	0	0	0	0	0	0	0	0	0	0	0	0	0	0	#NULL!	0	#NULL!
155	1	2	65	99	165	89	140	82	71	56	94	6	1	59	1	2	1	2	2	40000	2	2	4	2	1	1	5	0	0	0	1	#NULL!	0	0	0	0	0	0	0	0	0	0	0	0	0	0	#NULL!	0	#NULL!
161	1	2	67	86	160	78	130	86	51	66	158	6	1	56	1	2	1	2	2	50000	1	2	3	2	1	1	3	0	0	0	1	#NULL!	0	0	0	0	0	0	0	0	0	0	0	0	0	0	#NULL!	0	#NULL!
162	1	2	65	100	155	90	125	69	139	64	110	6	2	56	1	2	1	2	2	50000	1	2	3	4	1	1	1	0	0	0	1	#NULL!	0	0	0	0	0	2	2	2	2	2	2	2	2	0	#NULL!	0	#NULL!
176	1	2	66	86	160	83	136	96	82	89	98	6	2	54	1	2	1	1	4	30000	2	2	3	2	1	1	2	0	0	0	1	#NULL!	0	0	0	0	0	0	0	0	0	0	0	0	0	0	#NULL!	0	#NULL!
244	1	2	57	83	150	81	140	80	91	41	103	6	2	59	1	2	1	2	2	30000	1	2	3	2	1	1	5	0	0	0	1	#NULL!	0	0	0	0	0	0	0	0	0	0	0	0	0	0	#NULL!	0	#NULL!
257	1	2	68	85	161	75	150	70	34	31	321	6	1	56	1	2	1	2	2	70000	2	2	2	2	0	0	4	0	0	0	1	#NULL!	0	0	1	0	0	0	0	0	0	0	0	0	0	0	#NULL!	0	#NULL!
262	1	2	51	80	155	64	129	68	78	64	91	6	2	58	1	2	1	2	2	30000	1	2	2	2	1	0	2	0	0	0	1	#NULL!	0	0	0	0	0	0	0	0	0	0	0	0	0	0	#NULL!	0	#NULL!
273	1	2	36	79	147	64	156	69	39	53	88	6	2	52	1	2	1	2	2	30000	1	2	4	2	1	0	5	0	0	0	1	#NULL!	0	0	0	0	0	0	0	0	0	0	0	0	0	0	#NULL!	0	#NULL!
296	6	2	51	85	144	84	138	81	92	35	189	6	2	59	1	2	1	2	2	60000	2	4	1	1	1	0	1	0	0	0	1	#NULL!	0	0	0	0	0	0	0	0	0	0	0	0	0	0	#NULL!	0	#NULL!
301	6	2	64	84	166	80	119	74	134	36	763	6	1	50	1	2	1	2	2	30000	2	2	4	3	1	1	3	0	0	0	1	#NULL!	0	2	2	2	2	2	2	2	2	2	2	2	2	0	#NULL!	0	#NULL!
328	6	2	57	94	165	86	118	61	95	39	133	6	2	59	1	2	1	2	2	60000	1	2	4	3	1	1	3	0	0	0	1	#NULL!	0	1	0	0	1	0	0	0	0	0	0	0	0	0	#NULL!	0	#NULL!
368	7	2	68	100	160	96	110	75	86	69	50	6	1	54	1	2	1	2	2	30000	1	2	4	3	1	0	5	0	0	0	1	#NULL!	0	0	0	1	0	0	0	0	0	0	0	0	0	0	#NULL!	0	#NULL!
537	5	2	76	125	159	110	130	70	99	54	182	6	2	51	1	2	1	2	2	70000	1	2	3	3	0	1	2	0	0	0	1	#NULL!	0	0	0	1	0	0	0	0	0	0	0	0	0	0	#NULL!	2	10
554	5	2	73	113	170	99	132	74	154	40	175	6	1	50	1	2	1	2	2	20000	1	2	2	2	0	1	6	0	0	0	1	#NULL!	0	0	0	0	0	0	0	0	0	0	0	0	0	0	#NULL!	0	#NULL!
567	5	2	62	100	155	86	105	61	77	63	87	6	2	57	1	2	1	2	2	80000	1	2	3	2	0	0	4	1	1	0	1	#NULL!	0	0	0	0	0	0	0	0	0	0	0	0	0	0	#NULL!	0	#NULL!
572	5	2	53	102	167	80	129	85	144	36	276	6	1	51	1	2	1	4	5	100000	2	2	3	2	0	0	1	0	0	0	1	#NULL!	0	2	2	2	2	2	2	2	2	2	2	2	2	0	#NULL!	0	#NULL!
587	5	2	60	85	165	78	153	95	94	43	230	6	1	59	1	2	1	2	4	60000	2	2	2	2	0	0	3	0	0	0	1	#NULL!	0	0	0	0	0	0	0	0	0	0	0	0	0	0	#NULL!	0	#NULL!
736	4	2	58	95	155	87	120	94	143	49	193	6	2	56	1	2	1	2	1	50000	2	1	1	1	0	1	1	0	0	0	1	#NULL!	0	0	0	0	0	2	2	2	2	2	2	2	2	0	#NULL!	0	#NULL!
745	4	2	54	87	165	76	137	63	82	69	63	6	1	59	1	2	1	2	4	48000	2	3	1	1	0	1	1	0	0	0	1	#NULL!	0	0	0	0	0	2	2	2	2	2	2	2	2	0	#NULL!	0	#NULL!
750	4	2	66	95	186	88	128	83	55	47	394	6	1	59	1	2	1	2	3	144000	2	2	6	2	0	1	6	0	0	0	1	#NULL!	0	0	0	0	0	2	2	2	2	2	2	2	2	0	#NULL!	0	#NULL!
757	4	2	61	100	150	99	129	75	99	43	186	6	2	57	1	2	1	3	4	90000	2	2	3	2	0	1	15	0	0	0	1	#NULL!	0	0	0	0	0	2	2	2	2	2	2	2	2	0	#NULL!	0	#NULL!
760	4	2	58	96	170	81	122	83	50	34	358	6	1	59	1	2	1	2	4	48000	2	3	1	1	0	1	4	0	0	0	1	#NULL!	0	0	0	0	0	2	2	2	2	2	2	2	2	0	#NULL!	0	#NULL!
764	4	2	70	98	172	87	139	81	70	38	133	6	1	54	1	2	1	2	2	20000	2	2	2	2	0	1	2	0	0	0	1	#NULL!	0	0	0	0	0	2	2	2	2	2	2	2	2	0	#NULL!	0	#NULL!
765	4	2	55	86	166	82	128	69	117	60	324	6	1	54	1	2	1	2	3	12000	2	2	3	2	0	0	2	0	0	0	1	#NULL!	0	0	0	0	0	2	2	2	2	2	2	2	2	0	#NULL!	0	#NULL!
768	4	2	67	96	165	96	115	75	90	60	93	6	1	54	1	2	1	2	2	70000	2	2	2	2	0	1	10	0	0	0	1	#NULL!	0	0	0	0	0	2	2	2	2	2	2	2	2	0	#NULL!	0	#NULL!
769	4	2	58	92	170	76	106	83	50	34	358	6	1	57	1	2	1	2	4	60000	2	1	1	1	2	1	5	0	0	0	1	#NULL!	0	0	0	0	0	2	2	2	2	2	2	2	2	0	#NULL!	0	#NULL!
771	4	2	84	101	174	100	136	82	84	44	111	6	1	51	1	2	1	2	4	84000	1	4	2	4	0	1	14	0	0	0	1	#NULL!	0	0	0	0	0	2	2	2	2	2	2	2	2	0	#NULL!	0	#NULL!
773	4	2	75	101	166	90	148	105	115	44	169	6	1	52	1	2	1	2	2	250000	1	2	3	2	0	0	3	0	0	0	1	#NULL!	0	0	0	0	0	2	2	2	2	2	2	2	2	0	#NULL!	1	#NULL!
778	4	2	70	95	175	89	124	70	84	43	77	6	1	57	2	2	1	4	2	60000	2	2	2	2	0	0	2	0	0	0	1	#NULL!	0	0	0	0	0	2	2	2	2	2	2	2	2	0	#NULL!	0	#NULL!
779	4	2	64	98	149	94	125	71	73	32	74	6	1	57	1	2	1	2	4	30000	2	3	1	1	0	0	7	0	0	0	1	#NULL!	0	0	0	0	0	2	2	2	2	2	2	2	2	0	#NULL!	1	#NULL!
152	1	2	75	89	160	75	134	69	119	72	97	6	2	62	1	2	1	2	2	40000	1	2	3	2	1	1	9	0	0	0	1	#NULL!	0	0	0	0	0	0	0	0	0	0	0	0	0	0	#NULL!	0	#NULL!
159	1	2	52	110	155	96	155	88	116	48	106	6	2	66	1	2	1	2	4	40000	1	2	2	2	1	1	3	0	0	0	1	#NULL!	0	0	0	0	0	0	0	0	0	0	0	0	0	0	#NULL!	0	#NULL!
166	1	2	58	78	158	70	124	72	80	71	158	6	1	66	1	2	1	2	4	40000	2	2	3	4	1	0	7	0	0	0	1	#NULL!	0	0	0	0	0	2	2	2	2	2	2	2	2	1	#NULL!	1	#NULL!
169	1	2	40	65	165	62	128	88	172	56	126	6	1	60	1	2	1	3	2	30000	1	4	3	4	1	1	1	0	0	0	1	#NULL!	0	0	0	0	0	0	0	0	0	0	0	0	0	0	#NULL!	0	#NULL!
177	1	2	70	114	150	104	152	78	81	67	119	6	2	60	1	2	1	1	2	40000	1	2	2	2	1	1	2	0	0	0	1	#NULL!	0	0	0	0	0	2	2	2	2	2	2	2	2	1	#NULL!	1	#NULL!
178	1	2	54	79	160	74	150	70	97	59	129	6	2	64	1	2	1	3	2	30000	2	2	4	2	0	1	2	0	0	0	1	#NULL!	0	0	0	0	0	0	0	0	0	0	0	0	0	0	#NULL!	0	#NULL!
182	1	2	51	89	155	81	112	72	117	69	87	6	2	69	1	2	1	2	1	40000	2	2	2	2	1	0	2	0	0	0	1	#NULL!	0	0	0	0	0	0	0	0	0	0	0	0	0	0	#NULL!	0	#NULL!
190	1	2	67	85	155	84	151	64	93	71	192	6	1	65	1	2	1	2	4	20000	2	1	2	4	1	0	34	0	0	0	1	#NULL!	0	0	0	0	0	0	0	0	0	0	0	0	0	0	#NULL!	0	#NULL!
194	1	2	79	83	166	81	168	72	73	77	182	6	2	66	1	2	1	2	1	30000	1	2	3	4	1	1	10	0	0	0	1	#NULL!	0	0	0	0	0	0	0	0	0	0	0	0	0	0	#NULL!	0	#NULL!
196	1	2	78	93	160	91	141	79	71	68	172	6	2	60	1	2	1	2	2	30000	1	2	3	2	1	1	13	0	0	0	1	#NULL!	0	0	0	0	0	0	0	0	0	0	0	0	0	0	#NULL!	0	#NULL!
201	1	2	72	94	160	92	167	72	71	69	96	6	1	63	1	2	1	2	4	30000	1	1	3	4	1	0	1	0	0	0	1	#NULL!	0	0	0	0	0	0	0	0	0	0	0	0	0	0	#NULL!	0	#NULL!
204	1	2	69	84	150	79	137	75	97	52	179	6	2	62	1	2	1	2	4	30000	2	2	3	2	1	1	20	0	0	0	1	#NULL!	0	0	0	0	0	0	0	0	0	0	0	0	0	0	#NULL!	0	#NULL!
209	1	2	62	85	160	84	133	73	59	41	92	6	1	65	1	2	1	2	1	30000	1	2	3	2	1	0	6	0	0	0	1	#NULL!	0	0	0	0	0	0	0	0	0	0	0	0	0	0	#NULL!	0	#NULL!
219	1	2	56	82	159	81	174	86	68	71	126	6	2	60	1	2	1	1	4	40000	1	2	3	2	1	0	34	0	0	0	1	#NULL!	0	2	2	2	2	2	2	2	2	2	2	2	2	0	#NULL!	0	#NULL!
220	1	2	45	78	155	76	149	82	81	56	87	6	2	68	1	2	1	2	2	30000	1	2	3	2	1	1	7	0	0	0	1	#NULL!	0	0	0	0	0	0	0	0	0	0	0	0	0	0	#NULL!	0	#NULL!
221	1	2	69	78	180	75	146	80	76	47	128	6	1	69	1	2	1	2	4	40000	1	2	3	2	1	1	10	0	0	0	1	#NULL!	0	0	0	0	0	0	0	0	0	0	0	0	0	0	#NULL!	0	#NULL!
223	1	2	52	66	170	64	132	74	95	67	145	6	1	63	1	2	1	1	4	30000	2	2	3	2	1	1	10	0	0	0	1	#NULL!	0	0	0	0	0	0	0	0	0	0	0	0	0	0	#NULL!	0	#NULL!
224	1	2	44	70	164	67	146	91	75	99	149	6	2	69	1	2	1	2	4	30000	1	2	4	4	1	1	34	0	0	0	1	#NULL!	0	0	0	0	0	0	0	0	0	0	0	0	0	0	#NULL!	0	#NULL!
225	1	2	48	91	160	76	164	61	98	91	147	6	2	65	1	2	1	2	2	30000	2	2	4	4	1	1	13	0	0	0	1	#NULL!	0	0	0	0	0	0	0	0	0	0	0	0	0	0	#NULL!	0	#NULL!
233	1	2	52	76	155	70	127	67	127	78	55	6	2	64	1	2	1	2	4	40000	1	2	3	3	1	1	3	0	0	0	1	#NULL!	0	0	0	0	0	0	0	0	0	0	0	0	0	0	#NULL!	0	#NULL!
236	1	2	52	72	155	64	127	67	127	78	55	6	2	64	1	2	1	2	4	30000	1	2	3	2	1	0	3	0	0	0	1	#NULL!	0	0	0	0	0	0	0	0	0	0	0	0	0	0	#NULL!	0	#NULL!
253	1	2	62	80	150	83	144	88	68	33	247	6	2	66	1	2	1	1	2	20000	1	2	4	3	0	0	20	0	0	0	1	#NULL!	0	0	1	0	0	0	0	0	0	0	0	0	0	0	#NULL!	0	#NULL!
255	1	2	56	94	157	84	141	83	114	30	127	6	1	64	1	2	1	2	2	50000	1	2	3	3	0	0	7	0	0	0	1	#NULL!	0	0	0	0	0	0	0	0	0	0	0	0	0	0	#NULL!	0	#NULL!
260	1	2	74	90	175	85	137	67	105	46	164	6	1	68	1	2	1	2	4	20000	1	2	2	2	1	0	3	0	0	0	1	#NULL!	0	0	0	0	0	0	0	0	0	0	0	0	0	0	#NULL!	0	#NULL!
302	6	2	60	84	155	82	116	74	105	54	155	6	2	64	1	2	1	2	2	50000	2	2	3	2	1	0	5	0	0	0	1	#NULL!	0	2	2	2	2	2	2	2	2	2	2	2	2	0	#NULL!	0	#NULL!
303	6	2	70	98	166	93	171	95	94	54	310	6	1	60	1	2	1	3	2	60000	2	2	4	3	1	0	1	0	1	0	1	#NULL!	0	0	0	0	0	0	0	0	0	0	0	0	0	0	#NULL!	0	#NULL!
312	6	2	56	80	170	78	122	81	36	48	85	6	1	61	1	2	1	2	2	80000	2	2	3	3	1	1	5	0	0	0	1	#NULL!	0	0	0	0	0	0	0	0	0	0	0	0	0	0	#NULL!	0	#NULL!
343	7	2	77	108	172	99	138	76	133	30	284	6	1	66	1	2	1	2	2	60000	1	2	4	3	1	1	5	0	0	0	1	#NULL!	0	2	2	2	2	2	2	2	2	2	2	2	2	0	#NULL!	0	#NULL!
350	7	2	83	102	160	102	135	79	137	44	205	6	1	62	1	2	1	2	2	60000	1	2	5	2	1	1	2	0	0	0	1	#NULL!	0	2	2	2	2	2	2	2	2	2	2	2	2	2	20	2	20
352	7	2	64	100	149	92	130	70	110	44	150	6	2	60	1	2	1	2	1	100000	1	3	4	3	0	0	14	0	0	0	1	#NULL!	0	2	2	2	2	2	2	2	2	2	2	2	2	0	#NULL!	0	#NULL!
359	7	2	57	86	155	82	115	68	92	49	158	6	2	61	1	2	1	2	2	30000	1	2	4	3	0	0	15	0	0	0	1	#NULL!	0	0	0	0	0	0	0	0	0	0	0	0	0	0	#NULL!	0	#NULL!
360	7	2	55	78	162	81	133	80	90	52	130	6	1	64	1	2	1	2	2	30000	1	2	4	3	0	0	28	0	0	0	1	#NULL!	0	0	0	0	0	0	0	0	0	0	0	0	0	0	#NULL!	0	#NULL!
361	7	2	60	90	163	86	119	76	102	48	154	6	1	67	1	2	1	2	1	50000	1	2	4	3	0	0	8	0	0	0	1	#NULL!	0	0	0	0	0	0	0	0	0	0	0	0	0	0	#NULL!	0	#NULL!
364	7	2	54	92	160	88	123	70	36	39	151	6	2	62	1	2	1	2	2	60000	1	2	3	2	0	0	5	0	0	1	1	#NULL!	0	0	0	0	0	0	0	0	0	0	0	0	0	0	#NULL!	0	#NULL!
416	4	2	74	106	161	103	121	68	46	32	253	6	1	60	1	2	1	2	2	36000	2	2	3	2	1	0	2	0	0	0	1	#NULL!	0	2	2	2	2	2	2	2	2	2	2	2	2	0	#NULL!	0	#NULL!
419	4	2	60	92	162	86	128	89	45	25	104	6	1	62	1	2	1	2	2	60000	1	2	4	2	1	0	4	0	0	0	1	#NULL!	1	0	0	0	0	2	2	2	2	2	2	2	2	1	#NULL!	1	#NULL!
521	5	2	70	100	166	85	120	80	87	35	172	6	1	64	1	2	1	1	2	50000	1	2	4	2	0	1	4	0	0	0	1	#NULL!	0	0	0	0	0	0	0	0	0	0	0	0	0	0	#NULL!	0	#NULL!
529	5	2	50	91	148	76	170	70	132	59	91	6	2	67	1	2	1	2	2	80000	2	2	4	2	0	1	10	1	1	0	1	#NULL!	0	0	0	0	0	0	0	0	0	0	0	0	0	0	#NULL!	0	#NULL!
533	5	2	61	100	157	83	140	80	122	32	148	6	1	62	1	2	1	2	3	50000	1	2	4	2	0	1	10	1	1	0	1	#NULL!	0	0	0	0	0	0	0	0	0	0	0	0	0	0	#NULL!	0	#NULL!
534	5	2	60	105	150	87	110	80	139	43	206	6	2	64	1	2	1	2	1	80000	2	2	4	2	0	1	5	0	0	0	1	#NULL!	0	0	0	0	0	0	0	0	0	0	0	0	0	0	#NULL!	0	#NULL!
535	5	2	56	111	153	86	100	60	208	44	226	6	2	63	1	2	1	2	1	80000	1	2	5	2	0	1	5	0	0	0	1	#NULL!	0	0	1	0	0	0	0	0	0	0	0	0	0	0	#NULL!	0	#NULL!
546	5	2	58	102	160	32	136	64	41	64	68	6	1	60	1	2	1	2	4	60000	2	2	3	3	0	1	2	0	0	0	1	#NULL!	0	0	0	0	0	0	0	0	0	0	0	0	0	0	#NULL!	0	#NULL!
548	5	2	62	102	165	87	136	76	112	43	120	6	1	69	1	2	1	2	4	40000	1	2	6	2	0	1	3	0	0	0	1	#NULL!	0	1	0	1	0	0	0	0	0	0	0	0	0	2	10	2	10
553	5	2	62	116	150	102	132	78	106	51	150	6	2	60	1	2	1	2	2	30000	1	2	2	2	0	0	1	1	0	0	1	#NULL!	0	0	0	0	1	0	0	0	0	0	0	0	0	0	#NULL!	0	#NULL!
566	5	2	55	110	146	96	135	74	103	33	152	6	2	64	1	2	1	1	4	150000	1	4	5	3	0	1	1	0	0	0	1	#NULL!	0	0	1	0	0	0	0	0	0	0	0	0	0	0	#NULL!	0	#NULL!
568	5	2	49	84	140	69	117	75	118	64	87	6	2	68	1	2	1	2	1	60000	2	2	2	2	0	1	3	0	0	0	1	#NULL!	0	0	0	0	0	0	0	0	0	0	0	0	0	0	#NULL!	0	#NULL!
573	5	2	52	90	145	87	142	54	99	32	259	6	2	65	1	2	1	2	2	30000	2	2	4	2	0	0	6	0	0	0	1	#NULL!	0	2	2	2	2	2	2	2	2	2	2	2	2	0	#NULL!	0	#NULL!
582	5	2	64	100	152	92	131	66	171	36	157	6	2	65	1	2	1	1	2	50000	2	2	2	2	0	0	5	0	0	0	1	#NULL!	0	0	0	0	0	0	0	0	0	0	0	0	0	0	#NULL!	0	#NULL!
585	5	2	56	110	160	88	135	80	56	60	88	6	1	60	1	2	1	2	2	20000	2	2	3	2	0	0	4	0	0	0	1	#NULL!	0	0	0	0	0	0	0	0	0	0	0	0	0	0	#NULL!	0	#NULL!
710	4	2	70	103	171	93	129	72	79	43	91	6	1	65	1	2	1	2	2	80000	2	2	2	2	0	1	6	0	0	0	1	#NULL!	0	0	0	0	0	2	2	2	2	2	2	2	2	0	#NULL!	0	#NULL!
714	4	2	65	88	160	92	130	81	102	43	279	6	2	65	1	2	1	2	1	72000	2	2	3	2	0	1	10	0	0	0	1	#NULL!	0	0	0	1	0	2	2	2	2	2	2	2	2	0	#NULL!	0	#NULL!
715	4	2	61	100	164	88	137	95	120	77	100	6	2	61	1	2	1	2	2	120000	2	2	4	2	0	1	2	0	0	0	1	#NULL!	0	0	0	0	0	2	2	2	2	2	2	2	2	0	#NULL!	1	#NULL!
719	4	2	58	98	150	88	136	78	94	42	114	6	2	60	1	2	1	1	2	30000	1	2	3	2	0	2	1	0	0	0	1	#NULL!	0	0	0	0	0	2	2	2	2	2	2	2	2	0	#NULL!	0	#NULL!
729	4	2	43	85	150	77	125	79	57	67	62	6	2	67	1	2	1	2	2	15000	2	2	5	2	0	1	10	0	0	0	1	#NULL!	0	0	0	0	0	2	2	2	2	2	2	2	2	0	#NULL!	0	#NULL!
739	4	2	57	100	160	89	114	73	73	44	128	6	2	66	1	2	1	2	1	100000	1	2	3	2	0	1	4	0	0	0	1	#NULL!	0	0	0	0	0	2	2	2	2	2	2	2	2	0	#NULL!	0	#NULL!
749	4	2	63	97	159	89	129	76	91	47	131	6	1	65	1	2	1	4	1	600000	1	2	2	2	0	1	14	0	0	0	1	#NULL!	0	0	0	0	0	2	2	2	2	2	2	2	2	0	#NULL!	0	#NULL!
753	4	2	45	84	148	64	118	72	86	52	144	6	2	61	1	2	1	2	4	30000	1	3	2	3	0	1	1	0	0	0	1	#NULL!	0	0	0	0	0	2	2	2	2	2	2	2	2	0	#NULL!	0	#NULL!
761	4	2	45	96	145	90	132	71	70	60	83	6	2	69	1	2	1	2	1	30000	1	2	2	2	0	1	10	0	0	0	1	#NULL!	0	0	0	0	0	2	2	2	2	2	2	2	2	0	#NULL!	0	#NULL!
763	4	2	79	101	170	95	132	89	208	49	73	6	1	62	1	2	1	4	1	312000	2	2	5	2	0	1	1	0	0	0	1	#NULL!	0	0	0	0	0	2	2	2	2	2	2	2	2	0	#NULL!	0	#NULL!
770	4	2	57	92	165	86	111	83	93	44	55	6	1	61	1	2	1	4	3	30000	1	2	4	2	0	0	1	0	0	0	1	#NULL!	0	0	0	0	0	2	2	2	2	2	2	2	2	0	#NULL!	0	#NULL!
777	4	2	47	85	140	84	124	97	59	40	90	6	2	68	1	2	1	2	1	7200	2	4	3	3	0	1	1	0	0	0	1	#NULL!	0	0	0	0	0	2	2	2	2	2	2	2	2	0	#NULL!	1	#NULL!
782	4	2	70	94	170	101	106	81	83	42	231	6	2	67	1	2	1	2	1	7200	2	1	2	2	0	1	1	0	0	0	1	#NULL!	0	0	0	0	0	2	2	2	2	2	2	2	2	0	#NULL!	1	#NULL!
150	1	2	49	75	170	71	131	87	184	35	157	6	1	75	1	2	1	1	1	30000	2	2	2	2	1	1	6	0	0	0	1	#NULL!	0	2	2	2	2	2	2	2	2	2	2	2	2	0	#NULL!	2	20
172	1	2	56	86	150	84	141	73	137	94	251	6	2	75	1	2	1	2	1	30000	2	4	2	4	1	0	10	0	0	0	1	#NULL!	0	0	0	0	0	0	0	0	0	0	0	0	0	0	#NULL!	0	#NULL!
202	1	2	55	79	160	74	126	61	87	92	101	6	1	74	1	2	1	2	1	20000	2	2	3	2	1	2	33	0	0	0	1	#NULL!	0	0	0	0	0	0	0	0	0	0	0	0	0	0	#NULL!	0	#NULL!
203	1	2	42	63	160	61	169	82	88	56	201	6	1	74	1	2	1	2	1	30000	2	2	4	2	1	1	1	0	0	0	1	#NULL!	0	0	0	0	0	0	0	0	0	0	0	0	0	0	#NULL!	0	#NULL!
205	1	2	55	73	148	69	156	66	139	54	112	6	2	71	1	2	1	2	2	20000	2	2	3	3	1	1	2	0	0	0	1	#NULL!	0	0	0	0	0	0	0	0	0	0	0	0	0	0	#NULL!	0	#NULL!
208	1	2	59	82	160	75	153	62	179	69	114	6	2	70	1	2	1	2	4	30000	2	2	4	2	1	0	34	0	0	0	1	#NULL!	0	0	0	0	0	0	0	0	0	0	0	0	0	0	#NULL!	0	#NULL!
210	1	2	72	87	165	86	154	70	88	62	69	6	1	74	1	2	1	4	5	80000	1	2	3	2	1	1	15	0	0	0	1	#NULL!	0	0	0	0	0	0	0	0	0	0	0	0	0	0	#NULL!	0	#NULL!
216	1	2	53	81	152	79	145	71	71	60	37	6	2	72	1	2	1	1	3	20000	2	2	3	3	1	1	4	0	0	0	1	#NULL!	0	2	2	2	2	2	2	2	2	2	2	2	2	0	#NULL!	0	#NULL!
235	1	2	50	74	155	68	145	78	157	48	212	6	2	70	1	2	1	3	3	10000	2	2	3	2	1	1	12	0	0	0	1	#NULL!	0	0	0	0	0	0	0	0	0	0	0	0	0	0	#NULL!	0	#NULL!
238	1	2	45	72	152	66	139	66	90	47	88	6	2	72	1	2	1	2	1	10000	2	2	2	3	1	1	13	0	0	0	1	#NULL!	0	2	2	2	2	2	2	2	2	2	2	2	2	0	#NULL!	0	#NULL!
241	1	2	60	71	165	67	129	76	52	49	98	6	1	72	1	2	1	2	2	30000	1	2	3	2	1	1	2	0	0	0	1	#NULL!	0	0	0	0	0	0	0	0	0	0	0	0	0	0	#NULL!	0	#NULL!
245	1	2	72	86	160	83	168	86	128	52	129	6	1	73	1	2	1	1	1	20000	2	2	3	4	1	1	33	0	0	0	1	#NULL!	0	2	2	2	2	2	2	2	2	2	2	2	2	0	#NULL!	0	#NULL!
246	1	2	60	82	158	81	130	60	134	56	77	6	2	70	1	2	1	1	1	10000	2	2	3	3	1	1	5	0	0	0	1	#NULL!	0	0	0	0	0	0	0	0	0	0	0	0	0	0	#NULL!	0	#NULL!
247	1	2	47	84	150	87	137	86	78	72	116	6	2	77	1	2	1	2	4	20000	2	2	2	2	1	0	20	0	0	0	1	#NULL!	0	0	0	0	0	0	0	0	0	0	0	0	0	0	#NULL!	0	#NULL!
248	1	2	62	88	150	87	140	80	98	71	97	6	2	75	1	2	1	2	1	10000	2	2	4	2	1	0	10	0	0	0	1	#NULL!	0	0	0	0	0	0	0	0	0	0	0	0	0	0	#NULL!	0	#NULL!
254	1	2	60	99	151	88	152	63	62	51	184	6	2	73	1	2	1	2	1	20000	2	2	1	1	0	0	10	0	0	0	1	#NULL!	0	0	0	0	1	0	0	0	0	0	0	0	0	0	#NULL!	0	#NULL!
259	1	2	40	85	150	70	142	66	100	48	170	6	2	71	1	2	1	2	1	20000	1	1	2	3	1	0	1	0	0	0	1	#NULL!	0	0	0	0	0	0	0	0	0	0	0	0	0	0	#NULL!	0	#NULL!
299	6	2	50	78	160	76	118	77	87	39	153	6	1	73	1	2	1	2	2	50000	2	2	3	2	1	0	1	0	0	0	1	#NULL!	0	2	2	2	2	2	2	2	2	2	2	2	2	1	#NULL!	1	#NULL!
305	6	2	50	94	145	94	154	83	134	41	201	6	2	70	1	2	1	1	1	40000	2	2	2	2	1	0	3	0	0	0	1	#NULL!	0	2	2	2	2	2	2	2	2	2	2	2	2	0	#NULL!	0	#NULL!
306	6	2	70	99	164	90	68	77	130	48	170	6	1	75	1	2	1	2	2	30000	2	2	3	2	1	1	3	0	0	0	1	#NULL!	0	2	2	2	2	2	2	2	2	2	2	2	2	0	#NULL!	0	#NULL!
336	7	2	49	88	168	85	120	60	120	35	250	6	1	74	1	2	1	2	1	30000	2	2	2	2	1	1	10	0	0	0	1	#NULL!	0	2	2	2	2	2	2	2	2	2	2	2	2	0	#NULL!	0	#NULL!
344	7	2	48	93	154	74	119	60	125	37	155	6	2	71	1	2	1	1	3	50000	1	2	2	2	1	1	2	0	0	0	1	#NULL!	0	2	2	2	2	2	2	2	2	2	2	2	2	0	#NULL!	0	#NULL!
354	7	2	75	111	155	98	110	65	144	35	200	6	2	76	1	2	1	1	1	50000	2	4	4	3	1	0	10	0	0	0	1	#NULL!	0	2	2	2	2	2	2	2	2	2	2	2	2	0	#NULL!	0	#NULL!
355	7	2	57	96	150	94	113	74	35	37	168	6	2	71	1	2	1	1	1	50000	1	4	3	3	1	0	7	0	0	0	1	#NULL!	0	0	0	0	0	0	0	0	0	0	0	0	0	0	#NULL!	0	#NULL!
517	5	2	76	108	165	91	120	70	140	52	168	6	1	73	1	2	1	2	3	30000	1	2	5	3	0	1	3	0	1	0	1	#NULL!	0	0	0	0	0	0	0	0	0	0	0	0	0	0	#NULL!	0	#NULL!
518	5	2	40	73	148	65	118	63	97	54	112	6	2	75	1	2	1	1	1	70000	2	4	2	3	0	0	6	0	0	0	1	#NULL!	0	0	0	0	0	0	0	0	0	0	0	0	0	0	#NULL!	0	#NULL!
522	5	2	42	89	143	74	130	70	102	46	156	6	2	75	1	2	1	2	2	80000	1	2	2	2	0	0	2	0	0	0	1	#NULL!	0	0	0	1	0	0	0	0	0	0	0	0	0	0	#NULL!	0	#NULL!
524	5	2	67	105	153	90	177	84	131	51	127	6	2	72	1	2	1	2	1	120000	2	4	5	3	0	1	1	0	0	0	1	#NULL!	0	0	0	0	0	0	0	0	0	0	0	0	0	0	#NULL!	0	#NULL!
559	5	2	45	92	150	80	137	73	89	55	114	6	2	74	1	2	1	2	1	24000	2	3	1	1	0	1	6	0	0	0	1	#NULL!	0	0	0	0	0	0	0	0	0	0	0	0	0	0	#NULL!	0	#NULL!
569	5	2	49	85	165	70	120	65	172	37	232	6	1	74	1	2	1	2	1	60000	2	2	2	2	0	1	3	0	0	0	1	#NULL!	0	0	0	0	0	0	0	0	0	0	0	0	0	0	#NULL!	0	#NULL!
570	5	2	61	100	165	85	129	74	82	46	90	6	2	70	1	2	1	2	3	180000	1	2	2	2	0	0	2	0	0	0	1	#NULL!	0	0	0	0	0	0	0	0	0	0	0	0	0	0	#NULL!	0	#NULL!
583	5	2	59	90	150	83	142	63	141	50	126	6	1	77	1	2	1	1	2	60000	2	4	2	3	0	0	2	0	0	0	1	#NULL!	0	0	0	0	0	0	0	0	0	0	0	0	0	0	#NULL!	0	#NULL!
730	4	2	49	88	145	73	105	78	65	73	193	6	2	71	1	2	1	2	1	8400	2	2	3	2	0	1	1	0	0	0	1	#NULL!	0	0	0	0	0	2	2	2	2	2	2	2	2	0	#NULL!	0	#NULL!
751	4	2	59	96	167	87	123	71	107	91	115	6	1	71	1	2	1	2	1	8400	2	2	2	2	0	1	1	0	0	0	1	#NULL!	0	0	0	0	0	2	2	2	2	2	2	2	2	0	#NULL!	0	#NULL!
762	4	2	97	120	175	116	146	111	81	36	100	6	1	74	1	2	1	4	1	216000	2	3	2	2	0	1	2	0	0	0	1	#NULL!	0	0	0	0	0	2	2	2	2	2	2	2	2	0	#NULL!	0	#NULL!
153	1	2	55	70	155	75	129	81	54	41	73	6	2	83	1	2	1	2	1	10000	2	2	3	2	1	0	33	0	0	0	1	#NULL!	0	0	0	0	0	0	0	0	0	0	0	0	0	0	#NULL!	0	#NULL!
258	1	2	66	85	156	82	126	78	128	60	130	6	2	80	1	2	1	2	2	30000	2	2	5	2	1	0	1	0	0	0	1	#NULL!	0	0	0	1	0	0	0	0	0	0	0	0	0	0	#NULL!	0	#NULL!
372	7	2	34	68	150	61	121	76	101	75	95	6	2	92	1	2	1	1	1	30000	2	4	6	3	0	0	5	0	0	0	1	#NULL!	0	0	0	0	0	0	0	0	0	0	0	0	0	0	#NULL!	0	#NULL!
540	5	2	41	86	150	83	121	65	118	75	106	6	1	84	1	2	1	2	1	80000	2	2	3	3	0	0	5	1	0	0	1	#NULL!	0	0	0	0	0	0	0	0	0	0	0	0	0	0	#NULL!	0	#NULL!
872	4	2	48	91	158	82	147	63	100	39	133	6	2	17	1	2	1	2	1	20000	2	2	3	3	1	0	3	0	0	0	1	#NULL!	0	2	2	2	2	2	2	2	2	2	2	2	2	0	#NULL!	0	#NULL!
877	4	2	82	108	179	91	120	76	112	46	145	6	1	39	1	2	1	3	4	200000	1	2	4	2	1	0	3	1	1	0	1	#NULL!	0	0	0	0	0	0	0	0	0	0	0	0	0	2	15	2	15
883	4	2	86	101	106	90	134	89	84	29	635	6	1	31	1	2	1	4	3	240000	1	2	2	2	0	0	1	0	0	0	1	#NULL!	0	0	0	0	0	2	2	2	2	2	2	2	2	0	#NULL!	0	#NULL!
906	4	2	64	87	154	80	144	80	87	102	102	6	2	48	1	2	1	2	4	40000	2	4	1	1	1	1	2	0	0	0	1	#NULL!	0	2	2	2	2	2	2	2	2	2	2	2	2	0	#NULL!	0	#NULL!
907	4	2	96	99	156	97	129	79	102	96	172	6	2	43	1	2	1	2	1	10000	2	2	2	2	1	1	4	0	0	0	1	#NULL!	0	0	0	0	0	0	0	0	0	0	0	0	0	0	#NULL!	0	#NULL!
908	4	2	57	89	158	65	114	67	98	71	111	6	1	46	1	2	1	3	1	10000	2	1	1	1	1	1	2	0	0	0	1	#NULL!	0	0	0	0	0	0	0	0	0	0	0	0	0	0	#NULL!	0	#NULL!
913	4	2	73	110	157	100	130	93	94	57	449	6	2	40	1	2	1	1	3	80000	1	2	2	2	1	0	2	1	1	0	1	#NULL!	0	0	0	0	0	0	0	0	0	0	0	0	0	0	#NULL!	0	#NULL!
914	4	2	82	100	166	78	163	110	78	61	74	6	1	42	1	2	1	4	2	50000	1	3	5	4	2	0	3	0	0	0	1	#NULL!	0	0	0	0	0	0	0	0	0	0	0	0	0	2	6	2	10
915	4	2	55	94	160	87	137	98	64	46	190	6	1	47	1	2	1	2	2	30000	2	2	2	2	1	1	3	0	0	0	1	#NULL!	0	0	0	0	0	0	0	0	0	0	0	0	0	0	#NULL!	0	#NULL!
935	5	2	58	88	150	112	140	80	63	54	119	6	1	60	1	2	1	2	2	36000	2	3	1	1	1	1	5	0	0	0	1	#NULL!	0	2	2	0	1	2	2	2	2	2	2	2	2	1	#NULL!	0	#NULL!
799	8	2	47	89	150	78	149	89	85	55	78	5.9	2	54	1	2	1	3	2	50000	1	2	5	2	2	1	4	0	0	1	1	#NULL!	0	2	0	2	0	2	0	2	0	2	0	2	0	1	#NULL!	0	#NULL!
798	8	2	63.7	87	158	82	148	80	23	38	454	5.8	1	57	1	2	1	3	2	50000	1	2	5	2	2	2	7	0	0	1	1	#NULL!	0	2	2	2	2	2	2	2	2	2	2	2	2	1	#NULL!	0	#NULL!
852	8	2	60	94	150	82	134	76	85	54	111	5.8	2	53	1	2	1	2	4	30000	2	3	3	3	2	2	1	1	0	1	1	#NULL!	1	2	2	2	2	2	2	2	2	2	2	2	2	1	#NULL!	0	#NULL!
414	4	2	65	107	150	97	115	85	181	44	289	5.8	2	64	1	2	1	1	1	15000	2	4	1	1	1	0	2	0	0	0	1	#NULL!	0	0	0	0	0	2	2	2	2	2	2	2	2	0	#NULL!	0	#NULL!
424	4	2	47	87	162	85	131	84	79	45	231	5.8	1	64	1	2	1	3	1	7200	2	2	5	2	1	0	14	0	0	1	1	#NULL!	0	0	0	0	0	2	2	2	2	2	2	2	2	0	#NULL!	1	#NULL!
930	5	2	58	93	155	124	89	128	38	150	10.4	5.8	2	64	1	2	1	1	1	15000	2	4	1	1	1	0	2	0	0	0	1	#NULL!	0	0	0	0	0	2	2	2	2	2	2	2	2	0	#NULL!	0	#NULL!
427	4	2	67	93	162	87	122	68	72	73	92	5.7	1	67	1	2	1	4	1	7200	1	2	6	2	1	0	12	1	1	0	1	#NULL!	1	2	2	1	0	2	2	2	2	2	2	2	2	0	#NULL!	0	#NULL!
165	1	2	51	80	150	75	129	80	65	60	55	5.6	2	75	1	2	1	1	1	40000	2	4	2	3	0	0	9	0	0	0	1	#NULL!	0	0	0	0	0	2	2	2	2	2	2	2	2	0	#NULL!	1	#NULL!
415	4	2	58	100	145	90	112	88	56	30	150	5.5	2	47	1	2	1	2	1	40000	1	2	5	2	1	0	1	0	0	0	1	#NULL!	0	0	1	0	0	2	2	2	2	2	2	2	2	0	#NULL!	0	#NULL!
844	8	2	81	84	184	78	133	77	97	48	125	5.4	1	40	1	1	1	4	4	80000	1	1	4	3	2	1	1	1	0	1	2	30	1	1	1	1	1	2	2	2	2	2	2	2	2	2	10	1	#NULL!
413	4	2	55	100	148	93	125	74	43	34	105	5.4	2	54	1	2	1	2	3	36000	1	2	6	3	1	1	4	0	0	0	1	#NULL!	1	0	0	1	0	2	2	2	2	2	2	2	2	0	#NULL!	0	#NULL!
829	8	2	74	86	165	90	127	77	42	34	286	5.3	1	53	1	2	1	2	4	55000	1	2	3	2	2	2	1	0	0	0	1	#NULL!	0	1	1	0	0	0	0	0	0	0	0	0	0	1	#NULL!	0	#NULL!
422	4	2	90	107	180	108	138	92	109	49.8	130	5.3	1	66	1	2	1	2	2	7200	1	2	4	2	1	1	1	0	0	0	1	#NULL!	1	0	0	0	0	2	2	2	2	2	2	2	2	0	#NULL!	1	#NULL!
411	4	2	48	96	143	94	118	85	103	46	112	5.3	2	75	1	2	1	2	1	20000	2	4	3	3	1	1	29	0	0	0	1	#NULL!	0	0	0	0	0	2	2	2	2	2	2	2	2	0	#NULL!	0	#NULL!
830	8	2	63	83	170	85	118	77	36	31	171	5.2	1	45	1	2	1	4	3	150000	1	3	5	4	2	2	5	1	0	1	1	#NULL!	1	2	2	2	2	2	2	2	2	2	2	2	2	1	#NULL!	1	#NULL!
425	4	2	58	92	160	89	126	81	110	61	109	5.2	1	60	1	2	1	2	2	36000	2	3	1	1	1	1	5	0	0	0	1	#NULL!	0	2	2	0	1	2	2	2	2	2	2	2	2	1	#NULL!	0	#NULL!
307	6	2	40	87	146	80	124	65	113	41	171	5.2	2	82	1	2	1	2	1	130000	2	2	3	3	1	1	10	0	0	0	1	#NULL!	0	2	2	2	2	2	2	2	2	2	2	2	2	0	#NULL!	0	#NULL!
549	5	2	60	100	165	83	98	70	137	32	328	5	1	47	1	2	1	2	4	50000	2	1	2	4	0	0	5	0	0	0	1	#NULL!	0	0	0	0	0	0	0	0	0	0	0	0	0	1	#NULL!	0	#NULL!
748	4	2	103	118	168	114	137	82	105	40	181	5	1	45	1	2	1	2	1	108000	1	2	5	2	0	1	20	0	0	0	1	#NULL!	0	0	0	0	0	2	2	2	2	2	2	2	2	0	#NULL!	0	#NULL!
230	1	2	64	81	160	75	140	90	13	20	146	5	1	50	1	2	1	3	2	50000	2	2	4	3	1	1	6	0	0	0	1	#NULL!	0	2	2	2	2	2	2	2	2	2	2	2	2	0	#NULL!	0	#NULL!
515	5	2	63	101	150	95	120	60	132	42	218	5	2	59	1	2	1	1	3	50000	1	2	3	3	0	0	22	0	0	0	1	#NULL!	0	0	0	0	0	0	0	0	0	0	0	0	0	0	#NULL!	0	#NULL!
542	5	2	69	102	155	97	114	59	153	35	188	5	2	59	1	2	1	2	2	100000	2	2	4	3	1	1	27	0	1	0	1	#NULL!	0	1	0	0	1	0	0	0	0	0	0	0	0	0	#NULL!	0	#NULL!
550	5	2	58	93	171	77	97	72	74	21	104	5	1	56	1	2	1	2	2	60000	2	4	2	4	0	1	8	0	0	0	1	#NULL!	0	0	0	1	0	0	0	0	0	0	0	0	0	0	#NULL!	0	#NULL!
580	5	2	67	100	165	90	155	81	90	37	64	5	1	56	1	2	1	3	4	40000	1	2	4	2	0	0	4	0	0	0	1	#NULL!	0	0	0	0	0	0	0	0	0	0	0	0	0	0	#NULL!	0	#NULL!
713	4	2	78	105	170	86	123	91	105	37	197	5	1	58	1	2	1	2	4	360000	2	2	2	2	0	1	1	0	0	0	1	#NULL!	0	0	0	0	0	2	2	2	2	2	2	2	2	0	#NULL!	1	#NULL!
720	4	2	66	108	156	92	108	78	50	34	101	5	2	58	1	2	1	2	1	100000	1	2	3	2	0	2	1	0	0	0	1	#NULL!	0	0	0	1	1	2	2	2	2	2	2	2	2	0	#NULL!	1	#NULL!
775	4	2	74	103	155	104	100	78	42	43	180	5	1	57	1	2	1	2	2	120000	2	3	3	3	0	1	1	0	0	0	1	#NULL!	0	0	0	0	0	2	2	2	2	2	2	2	2	0	#NULL!	1	#NULL!
217	1	2	60	76	171	74	155	73	144	57	98	5	1	60	1	2	1	1	2	30000	1	2	3	2	1	1	13	0	0	0	1	#NULL!	0	2	2	2	2	2	2	2	2	2	2	2	2	0	#NULL!	0	#NULL!
300	6	2	60	80	165	78	116	78	44	43	89	5	1	69	1	2	1	2	2	50000	2	4	5	3	1	0	2	0	0	0	1	#NULL!	0	2	2	2	2	2	2	2	2	2	2	2	2	0	#NULL!	0	#NULL!
410	4	2	55	93	158	89	139	86	75	54	203	5	2	62	1	2	1	2	2	30000	1	3	2	4	1	0	3	0	0	1	1	#NULL!	0	0	0	2	1	2	2	2	2	2	2	2	2	0	#NULL!	1	#NULL!
528	5	2	58	95	158	80	110	70	167	46	77	5	2	68	1	2	1	2	1	60000	1	2	3	2	0	0	5	1	1	0	1	#NULL!	0	2	0	2	0	0	0	0	0	0	0	0	0	0	#NULL!	0	#NULL!
571	5	2	41	80	143	64	130	80	100	49	58	5	2	65	1	2	1	1	1	36000	1	2	2	2	0	0	1	0	0	0	1	#NULL!	0	0	0	0	0	0	0	0	0	0	0	0	0	0	#NULL!	0	#NULL!
670	4	2	49	82	160	85	130	57	30	42	437	5	1	66	1	2	1	2	2	30000	1	2	4	2	0	1	5	0	0	1	1	#NULL!	0	0	0	1	0	2	2	2	2	2	2	2	2	2	46	1	#NULL!
717	4	2	54	90	155	74	132	82	76	68	18	5	2	62	1	2	1	2	2	40000	2	2	3	2	0	1	5	1	1	0	1	#NULL!	0	0	0	0	0	2	2	2	2	2	2	2	2	0	#NULL!	1	#NULL!
728	4	2	50	91	150	87	124	82	86	63	79	5	2	63	1	2	1	2	2	30000	2	2	2	2	0	0	2	0	0	0	1	#NULL!	0	0	0	0	0	2	2	2	2	2	2	2	2	0	#NULL!	0	#NULL!
746	4	2	47	83	150	84	141	61	48	25	114	5	2	67	1	2	1	2	4	40000	2	3	3	2	0	0	1	0	0	0	1	#NULL!	0	0	0	0	0	2	2	2	2	2	2	2	2	0	#NULL!	0	#NULL!
766	4	2	59	90	167	84	144	83	62	47	163	5	1	66	1	2	1	2	2	34000	2	2	4	2	0	1	4	0	0	0	1	#NULL!	0	0	0	0	0	2	2	2	2	2	2	2	2	0	#NULL!	0	#NULL!
218	1	2	39	74	155	74	143	72	188	50	121	5	2	88	1	2	1	1	1	10000	2	4	3	3	1	0	5	0	0	0	1	#NULL!	0	0	0	0	0	0	0	0	0	0	0	0	0	0	#NULL!	0	#NULL!
514	5	2	64	102	159	93	138	66	123	40	170	5	1	80	1	2	1	2	2	8000	2	4	1	1	0	0	10	1	1	0	1	#NULL!	0	0	0	0	0	0	0	0	0	0	0	0	0	0	#NULL!	0	#NULL!
576	5	2	50	100	157	74	130	71	107	77	115	5	1	92	1	2	1	2	2	50000	2	2	2	2	0	0	5	0	0	0	1	#NULL!	0	0	0	0	0	0	0	0	0	0	0	0	0	0	#NULL!	0	#NULL!
167	1	2	40	80	143	62	126	73	61	42	153	4.9	2	56	1	2	1	2	1	20000	2	4	4	3	1	0	2	0	0	0	1	#NULL!	0	0	0	0	0	0	0	0	0	0	0	0	0	0	#NULL!	0	#NULL!
417	4	2	49	90	148	75	122	65	89	45	120	4.8	2	59	1	2	1	2	1	30000	1	2	3	3	1	0	3	1	1	1	1	#NULL!	0	1	1	0	0	2	2	2	2	2	2	2	2	0	#NULL!	0	#NULL!
160	1	2	50	73	150	69	180	90	89	52	140	4.8	2	74	1	2	1	2	1	30000	1	2	3	2	1	1	5	0	0	0	1	#NULL!	0	0	0	0	0	0	0	0	0	0	0	0	0	0	#NULL!	0	#NULL!
697	4	2	60	107	158	97	129	72	91	52	335	4	2	67	1	2	1	2	1	72000	1	4	3	3	0	1	12	0	0	1	1	#NULL!	0	0	0	0	0	2	2	2	2	2	2	2	2	0	#NULL!	1	#NULL!
578	5	2	44	90	165	80	102	64	81	52	148	4	1	85	1	2	1	1	2	20000	2	2	2	2	0	0	3	0	0	0	1	#NULL!	0	0	0	0	0	0	0	0	0	0	0	0	0	0	#NULL!	0	#NULL!
156	1	2	43	82	155	70	99	75	108	34	91	3.6	2	72	1	2	1	2	1	40000	2	2	3	2	1	1	7	0	0	0	1	#NULL!	0	0	0	0	0	0	0	0	0	0	0	0	0	0	#NULL!	0	#NULL!
131	1	2	45	72	158	66	143	75	53	105	10	2	1	51	2	1	1	2	4	30000	1	2	3	2	1	1	10	0	0	0	1	#NULL!	0	0	0	0	0	0	0	0	0	0	0	0	0	0	#NULL!	0	#NULL!
141	1	1	70	94	147	86	159	93	121	43	133	16	2	63	1	2	1	4	1	30000	1	2	3	3	1	0	3	0	0	0	1	#NULL!	0	1	1	1	1	0	0	0	0	0	0	0	0	0	#NULL!	0	#NULL!
18	1	1	55	85	155	73	149	64	77	41	80	15.6	2	69	1	2	1	2	2	40000	1	2	3	2	1	1	10	0	0	0	1	#NULL!	0	1	1	0	1	2	2	2	2	2	2	2	2	0	#NULL!	1	#NULL!
88	1	1	53	69	162	67	106	67	138	46	96	15.6	1	60	1	2	1	3	4	30000	1	2	4	2	1	1	10	0	0	0	1	#NULL!	0	0	0	0	0	0	0	0	0	0	0	0	0	0	#NULL!	0	#NULL!
918	5	1	45	96	153	103	123	76	68	62	89	15.6	2	60	1	2	1	2	2	24000	1	2	2	2	1	0	5	0	0	0	1	#NULL!	0	1	0	0	0	2	2	2	2	2	2	2	2	0	#NULL!	0	#NULL!
965	5	1	41	66	145	81	127	72	108	73	145	15.4	2	59	1	2	1	2	1	30000	1	2	3	3	1	0	3	1	1	1	1	#NULL!	0	1	1	0	0	2	2	2	2	2	2	2	2	0	#NULL!	0	#NULL!
967	5	1	48	78	145	100	110	54	151	33	988	15.1	1	57	1	2	1	3	3	120000	1	2	3	2	1	0	22	1	1	0	1	#NULL!	0	1	2	0	0	2	2	2	2	2	2	2	2	0	#NULL!	2	30
110	1	1	49	73	148	66	114	75	146	74	111	15	2	72	1	2	1	2	4	20000	1	2	3	2	1	1	5	0	0	0	1	#NULL!	0	2	2	2	2	2	2	2	2	2	2	2	2	0	#NULL!	0	#NULL!
920	5	1	48	78	145	92	123	58	151	33	988	14.9	2	68	1	2	1	2	1	40000	2	2	4	2	1	0	12	0	0	0	1	#NULL!	0	2	2	2	2	2	2	2	2	2	2	2	2	0	#NULL!	0	#NULL!
483	5	1	50	80	149	74	119	89	175	53	380	14.7	1	60	1	2	1	3	2	75000	1	2	3	3	1	0	11	0	0	0	1	#NULL!	0	0	0	1	0	0	0	0	0	0	0	0	0	0	#NULL!	0	#NULL!
925	5	1	52	76	149	112	138	93	120	53	308	14.7	2	69	1	2	1	2	1	40000	1	4	4	4	1	0	16	1	1	0	1	#NULL!	1	1	1	2	2	2	2	2	2	2	2	2	2	1	#NULL!	1	#NULL!
939	5	1	60	90	150	112	126	60	95	29	245	14.5	2	62	1	2	1	2	4	10000	2	2	2	2	0	0	5	0	0	0	1	#NULL!	0	2	2	2	2	2	2	2	2	2	2	2	2	0	#NULL!	0	#NULL!
285	1	1	124	125	172	116	123	78	113	44	224	14	1	28	1	2	1	4	3	100000	1	2	4	2	1	0	1	0	0	0	1	#NULL!	0	0	0	1	1	0	0	0	0	0	0	1	1	2	7	1	#NULL!
861	8	1	78	107	163	97	124	82	118	40	123	14	2	38	1	2	1	4	2	20000	1	2	5	2	2	2	1	1	1	0	1	#NULL!	1	2	1	2	2	2	2	2	2	2	2	2	2	1	#NULL!	1	#NULL!
277	1	1	56	98	155	82	144	93	162	65	128	14	2	47	1	2	1	4	3	120000	2	2	3	2	1	0	6	0	0	0	1	#NULL!	0	1	1	1	1	0	0	0	0	0	0	0	0	0	#NULL!	0	#NULL!
450	5	1	108	135	150	139	126	80	97	52	70	14	2	45	1	2	1	3	3	90000	1	2	4	3	0	1	1	0	0	0	1	#NULL!	0	0	0	0	1	0	0	0	0	0	0	0	0	0	#NULL!	0	#NULL!
693	4	1	82	103	165	104	127	67	41	63	64	14	1	55	1	2	1	2	2	50000	2	2	3	2	0	1	1	0	0	0	1	#NULL!	0	0	0	0	0	2	2	2	2	2	2	2	2	0	#NULL!	0	#NULL!
686	4	1	44	93	155	98	119	67	59	51	166	14	2	65	1	2	1	2	2	60000	1	2	2	2	0	1	22	1	1	0	1	#NULL!	0	0	0	0	0	2	2	2	2	2	2	2	2	0	#NULL!	0	#NULL!
133	1	1	77	95	161	90	166	88	76	58	138	14	2	75	1	2	1	2	1	20000	2	2	2	2	1	1	10	0	0	0	1	#NULL!	0	2	2	2	2	2	2	2	2	2	2	2	2	0	#NULL!	0	#NULL!
288	1	1	81	118	169	98	140	82	108	41	148	14	1	73	1	2	1	2	1	40000	1	2	2	2	2	1	30	0	0	0	1	#NULL!	0	2	2	2	2	2	2	2	2	2	2	2	2	0	#NULL!	0	#NULL!
871	4	1	125	125	172	118	124	87	113	44	224	14	1	28	1	2	1	4	3	100000	1	2	4	2	1	0	1	0	0	0	1	#NULL!	0	0	0	1	1	0	0	0	0	0	0	1	1	2	7	1	#NULL!
893	4	1	78	107	163	98	124	87	119	50	123	14	2	38	1	2	1	4	2	20000	1	2	5	2	2	2	1	1	1	0	1	#NULL!	1	2	1	2	2	2	2	2	2	2	2	2	2	1	#NULL!	1	#NULL!
933	5	1	109	141	146	150	126	83	97	52	70	13.8	1	66	1	2	1	2	2	7200	1	2	4	2	1	1	1	0	0	0	1	#NULL!	1	0	0	0	0	2	2	2	2	2	2	2	2	0	#NULL!	1	#NULL!
488	5	1	74	121	156	107	134	79	139	47	141	13.7	2	51	1	2	1	2	1	80000	1	2	4	3	1	1	6	0	0	0	1	#NULL!	0	0	0	0	0	0	0	0	0	0	0	0	0	0	#NULL!	0	#NULL!
931	5	1	64	87	155	115	129	64	150	148	137	13.6	1	60	1	2	1	2	2	36000	2	2	3	2	1	0	2	0	0	0	1	#NULL!	0	2	2	2	2	2	2	2	2	2	2	2	2	0	#NULL!	0	#NULL!
822	8	1	61	85	153	82	138	87	72	41	365	13.3	2	52	1	2	1	2	4	30000	1	2	3	2	2	1	5	1	0	1	1	#NULL!	1	0	0	1	0	0	0	0	0	0	0	0	0	1	#NULL!	0	#NULL!
3	1	1	58	100	155	81	132	91	90	53	57	13.2	2	51	1	2	1	2	2	60000	1	2	4	3	1	1	7	0	0	0	1	#NULL!	1	2	2	2	2	2	2	2	2	2	2	2	2	0	#NULL!	0	#NULL!
922	5	1	63	94	162	98	127	82	89	47	114	13.1	2	68	1	2	1	2	1	10000	1	2	2	2	1	2	15	1	1	0	1	#NULL!	1	0	0	0	0	2	2	2	2	2	2	2	2	0	#NULL!	0	#NULL!
950	5	1	52	81	147	130	155	71	139	77	63	13.1	1	56	1	2	1	1	1	40000	2	1	5	4	1	1	12	0	0	0	1	#NULL!	0	0	0	0	0	0	0	0	0	0	0	0	0	0	#NULL!	0	#NULL!
952	5	1	42	75	152	105	126	76	153	52	157	13.1	2	51	1	1	1	2	4	90000	2	1	4	3	1	1	5	1	1	1	1	#NULL!	0	1	1	1	0	2	2	2	2	2	2	2	2	0	#NULL!	0	#NULL!
956	5	1	63	94	162	125	130	74	89	47	114	13.1	1	55	1	2	1	2	4	84000	2	3	1	1	1	0	38	1	1	0	1	#NULL!	1	0	0	0	0	2	2	2	2	2	2	2	2	0	#NULL!	0	#NULL!
108	1	1	89	126	160	110	126	84	129	40	404	13	1	29	1	2	1	4	4	50000	1	1	1	1	1	1	2	0	0	0	1	#NULL!	0	2	2	2	2	2	2	2	2	2	2	2	2	0	#NULL!	0	#NULL!
809	8	1	55	86	145	86	114	73	81	56	340	13	2	40	1	2	1	3	2	30000	1	2	3	2	2	2	1	1	1	1	1	#NULL!	0	0	0	1	1	0	0	0	0	0	0	0	0	1	#NULL!	0	#NULL!
503	5	1	64	102	165	88	127	59	104	58	102	13	1	57	1	2	1	2	3	300000	1	2	3	3	0	1	24	0	0	0	1	#NULL!	0	0	0	0	0	2	2	2	2	2	2	2	2	0	#NULL!	0	#NULL!
676	4	1	102	152	150	135	129	78	92	32	108	13	2	56	1	2	1	2	1	50000	1	2	3	2	0	1	9	0	0	0	1	#NULL!	0	0	1	0	1	2	2	2	2	2	2	2	2	0	#NULL!	1	#NULL!
452	5	1	65	95	162	89	148	73	89	47	155	13	1	62	1	2	1	2	2	40000	1	2	5	3	0	1	3	0	0	0	1	#NULL!	0	0	0	0	0	0	0	0	0	0	0	0	0	0	#NULL!	2	12
466	5	1	70	118	156	100	147	84	77	37	147	13	2	67	1	2	1	2	1	90000	1	2	4	3	0	1	27	1	1	0	1	#NULL!	0	0	1	0	0	0	0	0	0	0	0	0	0	0	#NULL!	0	#NULL!
608	4	1	66	102	155	101	139	50	58	54	288	13	1	70	1	2	1	2	3	100000	2	2	3	2	0	1	22	1	1	0	1	#NULL!	0	2	2	2	2	2	2	2	2	2	2	2	2	0	#NULL!	0	#NULL!
870	4	1	89	127	161	110	126	84	129	40	404	13	1	29	1	2	1	4	4	50000	1	1	1	1	1	1	2	0	0	0	1	#NULL!	0	2	2	2	2	2	2	2	2	2	2	2	2	0	#NULL!	0	#NULL!
957	5	1	55	74	159	111	133	83	92	46	120	13	1	59	1	2	1	2	3	120000	1	2	4	2	1	0	11	0	0	0	1	#NULL!	0	0	0	0	0	2	2	2	2	2	2	2	2	0	#NULL!	0	#NULL!
924	5	1	50	87	150	102	117	77	151	41	135	12.9	1	60	1	2	1	2	2	24000	1	2	2	2	1	1	22	0	0	1	1	#NULL!	1	0	0	0	0	2	2	2	2	2	2	2	2	0	#NULL!	0	#NULL!
951	5	1	55	99	155	114	119	88	85	32	222	12.9	2	51	1	2	1	2	2	60000	1	2	2	2	1	1	6	0	0	0	1	#NULL!	0	1	0	1	1	0	0	0	0	0	0	0	0	0	#NULL!	0	#NULL!
15	1	1	56	99	155	81	194	99	99	45	131	12.8	2	46	1	2	1	2	1	10000	1	2	5	3	1	0	10	0	0	0	1	#NULL!	1	1	1	1	1	2	2	2	2	2	2	2	2	0	#NULL!	1	#NULL!
895	4	1	65	100	155	81	194	99	99	45	131	12.8	2	46	1	2	1	2	1	10000	1	2	5	3	1	0	10	0	0	0	1	#NULL!	1	1	1	1	1	2	2	2	2	2	2	2	2	0	#NULL!	1	#NULL!
938	5	1	42	70	145	115	117	65	108	73	145	12.8	1	65	1	1	1	2	2	7200	2	2	2	2	1	0	10	1	1	0	1	#NULL!	0	0	0	0	0	2	2	2	2	2	2	2	2	0	#NULL!	1	#NULL!
442	5	1	70	109	156	103	161	90	77	37	147	12.7	2	67	1	2	1	2	1	10000	1	2	3	3	0	1	20	0	1	0	1	#NULL!	0	1	1	0	0	2	2	2	2	2	2	2	2	0	#NULL!	0	#NULL!
954	5	1	65	87	170	120	139	77	117	61	86	12.7	2	52	1	2	1	2	2	42000	1	2	4	2	1	0	12	0	0	1	1	#NULL!	1	1	0	0	0	2	2	2	2	2	2	2	2	0	#NULL!	0	#NULL!
867	8	1	75	88	170	90	130	85	18	67	77	12.6	1	43	1	2	1	1	4	100000	1	2	3	2	2	2	6	1	0	1	1	#NULL!	1	1	1	0	2	2	0	2	0	2	0	2	0	1	#NULL!	1	#NULL!
940	5	1	63	98	165	118	127	80	117	61	177	12.6	1	62	1	2	1	2	2	50000	1	2	3	2	0	0	20	0	0	0	1	#NULL!	0	1	0	1	0	0	0	0	0	0	0	0	0	0	#NULL!	0	#NULL!
484	5	1	56	97	155	83	129	88	108	26	182	12.5	2	55	1	2	1	2	2	120000	1	2	3	2	0	1	3	0	0	0	1	#NULL!	0	0	0	0	0	0	0	0	0	0	0	0	0	0	#NULL!	0	#NULL!
639	4	1	61	98	155	83	123	86	80	52	107	12.5	2	57	1	2	1	2	1	50000	2	2	4	2	0	1	9	1	1	0	1	#NULL!	0	0	0	0	0	2	2	2	2	2	2	2	2	0	#NULL!	0	#NULL!
810	8	1	84	92	172	90	159	94	70	43	198	12.5	1	53	1	1	1	3	1	60000	1	2	6	2	2	1	5	1	1	1	1	#NULL!	0	2	2	1	1	2	2	2	2	2	2	2	2	1	#NULL!	0	#NULL!
393	4	1	57	103	155	93	115	73	53	83	193	12.5	2	69	1	2	1	2	1	40000	1	4	4	4	1	0	16	1	1	0	1	#NULL!	1	1	1	2	2	2	2	2	2	2	2	2	2	1	#NULL!	1	#NULL!
932	5	1	46	86	160	112	135	44	60	49	87	12.5	1	62	1	2	1	2	2	60000	1	2	4	2	1	0	4	0	0	0	1	#NULL!	1	0	0	0	0	2	2	2	2	2	2	2	2	1	#NULL!	1	#NULL!
279	1	1	52	82	156	66	143	79	84	38	10	12.4	1	65	1	2	1	2	2	50000	1	1	2	4	1	0	3	1	1	0	1	#NULL!	0	0	0	0	0	0	0	0	0	0	0	0	0	0	#NULL!	0	#NULL!
824	8	1	77	89	161	90	143	92	88	41	250	12.3	1	36	1	1	1	2	2	50000	1	1	4	4	2	1	9	1	0	1	1	#NULL!	0	0	0	1	1	0	0	0	0	0	0	0	0	1	#NULL!	2	22
887	4	1	77	89	160	80	155	93	88	41	250	12.3	1	36	1	1	1	2	2	50000	1	1	4	4	2	1	9	1	0	1	1	#NULL!	0	0	0	1	1	0	0	0	0	0	0	0	0	1	#NULL!	2	22
926	5	1	55	84	136	112	149	80	109	46	178	12.3	2	65	1	2	1	2	2	7200	1	2	2	2	1	0	12	1	1	0	1	#NULL!	0	2	2	2	2	2	2	2	2	2	2	2	2	0	#NULL!	0	#NULL!
953	5	1	64	96	145	79	124	79	78	52	71	12.3	2	56	1	2	1	2	1	36000	2	2	2	2	1	0	8	0	0	1	1	#NULL!	0	0	0	0	0	2	2	2	2	2	2	2	2	0	#NULL!	1	#NULL!
820	8	1	64	87	173	80	135	81	70	46	142	12.2	1	40	1	2	1	2	2	15000	1	2	4	2	2	2	1	1	0	1	1	#NULL!	1	1	2	2	2	2	2	2	2	2	2	2	2	1	#NULL!	1	#NULL!
11	1	1	44	76	150	55.88	126	70	71	44	131	12.2	2	97	1	2	1	2	1	40000	1	2	2	2	1	0	24	0	0	0	1	#NULL!	0	0	0	0	0	0	0	0	0	0	0	0	0	0	#NULL!	0	#NULL!
958	5	1	52	84	149	102	132	75	110	50	170	12.2	1	57	1	2	1	2	2	30000	2	2	2	2	1	0	13	0	0	0	1	#NULL!	1	0	2	1	2	2	2	2	2	2	2	2	2	0	#NULL!	2	37
921	5	1	60	98	150	113	117	59	95	29	245	12.1	2	65	1	2	1	2	2	12000	2	2	2	2	1	0	15	0	0	0	1	#NULL!	0	2	2	2	2	2	2	2	2	2	2	2	2	0	#NULL!	0	#NULL!
923	5	1	51	76	149	90	147	88	109	60	103	12.1	2	63	1	2	1	2	1	20000	2	2	2	2	1	0	15	0	0	1	1	#NULL!	1	0	0	0	0	2	2	2	2	2	2	2	2	0	#NULL!	0	#NULL!
592	4	1	46	87	156	72	123	71	64	40	312	12	2	44	1	2	1	2	1	600000	2	2	2	2	0	1	10	0	0	0	1	#NULL!	0	2	2	2	2	2	2	2	2	2	2	2	2	0	#NULL!	2	23
313	6	1	77	100	162	91	150	89	115	43	138	12	1	52	1	2	1	2	4	100000	2	2	4	3	1	1	5	0	1	0	1	#NULL!	0	0	0	1	0	0	0	0	0	0	0	0	0	0	#NULL!	0	#NULL!
601	4	1	61	97	160	87	112	69	100	32	220	12	2	52	1	2	1	1	4	60000	2	2	4	2	0	1	15	0	0	0	1	#NULL!	0	0	0	2	2	2	2	2	2	2	2	2	2	1	#NULL!	0	#NULL!
51	1	1	55	83	154	83	127	85	43	40	269	12	2	68	1	2	1	2	4	30000	1	2	3	2	1	0	5	0	0	0	1	#NULL!	0	0	0	0	0	0	0	0	0	0	0	0	0	0	#NULL!	0	#NULL!
57	1	1	65	84	162	82	136	77	53	57	127	12	2	66	1	2	1	2	1	20000	2	2	3	2	1	1	13	0	0	0	1	#NULL!	0	2	2	2	2	2	2	2	2	2	2	2	2	0	#NULL!	0	#NULL!
75	1	1	70	83	172	81	154	89	138	44	108	12	1	66	1	2	1	4	5	80000	1	2	3	2	1	1	7	0	0	0	1	#NULL!	0	0	0	0	0	0	0	0	0	0	0	0	0	0	#NULL!	0	#NULL!
84	1	1	70	69	172	67	154	89	138	44	108	12	1	66	1	2	1	4	5	80000	1	2	3	2	1	0	7	0	0	0	1	#NULL!	0	0	0	0	0	0	0	0	0	0	0	0	0	0	#NULL!	0	#NULL!
89	1	1	61	80	165	78	152	91	65	43	147	12	2	67	1	2	1	1	1	30000	1	2	4	4	1	1	10	0	0	0	1	#NULL!	0	0	0	0	0	0	0	0	0	0	0	0	0	0	#NULL!	0	#NULL!
272	1	1	60	94	155	89	153	91	78	44	110	12	1	65	1	2	1	2	2	40000	1	2	2	2	1	0	10	0	0	0	1	#NULL!	0	0	0	0	0	0	0	0	0	0	0	0	0	0	#NULL!	0	#NULL!
276	1	1	50	94	160	66	147	84	161	62	119	12	2	67	1	2	1	2	2	80000	2	2	3	3	1	1	7	0	0	0	1	#NULL!	0	0	0	0	0	0	0	0	0	0	0	0	0	0	#NULL!	0	#NULL!
439	5	1	74	125	161	105	138	52	133	27	603	12	1	69	1	2	1	2	1	1000000	2	2	5	3	1	1	15	0	0	0	1	#NULL!	0	0	1	1	0	0	0	0	0	0	0	0	0	0	#NULL!	0	#NULL!
456	5	1	39	100	145	77	126	57	86	63	98	12	2	66	1	2	1	1	1	70000	1	2	7	3	0	0	17	0	0	0	1	#NULL!	0	0	0	0	0	0	0	0	0	0	0	0	0	0	#NULL!	0	#NULL!
457	5	1	55	100	163	80	130	95	123	48	78	12	1	82	1	2	1	2	1	100000	1	2	4	3	1	1	1	0	0	0	1	#NULL!	0	0	0	1	1	0	0	0	0	0	0	0	0	0	#NULL!	0	#NULL!
485	5	1	45	80	156	74	114	71	112	65	74	11.9	2	58	1	2	1	2	2	350000	1	4	5	3	0	0	13	0	0	0	1	#NULL!	0	0	0	0	0	2	2	2	2	2	2	2	2	0	#NULL!	1	#NULL!
934	5	1	50	90	150	112	118	58	81	36	127	11.8	1	64	1	2	1	3	1	7200	2	2	5	2	1	0	14	0	0	1	1	#NULL!	0	0	0	0	0	2	2	2	2	2	2	2	2	0	#NULL!	1	#NULL!
853	8	1	69	100	155	90	121	88	103	45	138	11.7	2	17	1	2	1	4	1	15000	1	2	3	4	2	1	1	1	1	1	1	#NULL!	0	2	2	1	2	2	2	2	2	2	2	1	1	1	#NULL!	0	#NULL!
875	4	1	70	100	155	91	121	88	103	43	138	11.7	2	17	1	2	1	4	1	15000	1	2	3	4	2	1	1	1	1	1	1	#NULL!	0	2	2	1	2	2	2	2	2	2	2	1	1	1	#NULL!	0	#NULL!
816	8	1	60	92	145	82	134	69	88	54	258	11.6	2	44	1	2	1	2	4	20000	1	2	4	2	2	1	7	1	0	1	1	#NULL!	0	0	0	1	1	0	0	0	0	0	0	0	0	1	#NULL!	0	#NULL!
114	1	1	58	86	160	84	130	69	117	41	338	11.6	2	55	1	1	0	1	2	30000	1	2	3	2	1	1	1	0	0	0	1	#NULL!	0	2	2	2	2	2	2	2	2	2	2	2	2	0	#NULL!	0	#NULL!
95	1	1	60	85	150	84	140	80	91	54	131	11.6	2	62	1	2	1	2	4	40000	1	2	2	2	1	1	13	0	0	0	1	#NULL!	0	0	0	0	0	0	0	0	0	0	0	0	0	0	#NULL!	0	#NULL!
948	5	1	44	70	149	84	101	66	175	54	240	11.6	2	57	1	2	1	2	2	40000	1	2	2	2	1	0	10	0	0	0	1	#NULL!	0	0	0	0	1	0	0	0	0	0	0	0	0	0	#NULL!	0	#NULL!
431	5	1	59	105	160	86	120	70	130	55	143	11.5	1	73	1	2	1	2	2	60000	2	2	3	2	2	1	2	0	0	0	1	#NULL!	0	0	0	1	1	0	0	0	0	0	0	0	0	0	#NULL!	0	#NULL!
267	1	1	65	102	156	96	171	95	116	44	167	11.4	2	53	1	2	1	2	2	20000	1	2	4	2	1	0	10	0	0	0	1	#NULL!	0	0	0	0	0	0	0	0	0	0	0	0	0	0	#NULL!	0	#NULL!
857	8	1	66	97	145	88	125	82	136	43	158	11.3	2	42	1	2	1	4	4	30000	1	2	6	4	2	1	1	1	0	1	1	#NULL!	1	1	0	1	0	2	0	2	0	1	0	2	0	1	#NULL!	0	#NULL!
919	5	1	81	87	162	93	138	88	97	47	122	11.3	2	63	1	2	1	2	2	24000	1	2	2	2	1	0	14	0	1	0	1	#NULL!	0	1	0	0	0	2	2	2	2	2	2	2	2	0	#NULL!	0	#NULL!
955	5	1	45	74	156	115	129	68	72	49	163	11.3	1	57	1	2	1	2	2	50000	2	2	5	2	1	2	17	0	0	0	1	#NULL!	1	2	0	1	0	2	2	2	2	2	2	2	2	0	#NULL!	0	#NULL!
947	5	1	69	98	154	114	129	71	90	52	148	11.2	2	54	1	2	1	2	2	50000	1	2	5	3	0	0	10	0	0	0	1	#NULL!	0	0	0	0	1	0	0	0	0	0	0	0	0	0	#NULL!	0	#NULL!
795	8	1	92	108	160	110	140	86	129	49	360	11.1	2	34	1	2	1	4	4	30000	1	1	4	4	2	1	1	0	0	0	1	#NULL!	0	0	0	0	1	0	0	0	0	0	0	0	0	1	#NULL!	0	#NULL!
5	1	1	50	83	150	76	141	63	120	55	85	11.1	1	62	1	2	1	2	4	30000	1	2	3	2	1	1	10	0	0	0	1	#NULL!	0	0	0	0	0	0	0	0	0	0	0	0	0	0	#NULL!	0	#NULL!
885	4	1	95	109	160	110	140	86	129	49	360	11.1	2	34	1	2	1	4	4	30000	1	1	4	4	2	1	1	0	0	0	1	#NULL!	0	0	0	0	1	0	0	0	0	0	0	0	0	1	#NULL!	0	#NULL!
107	1	1	64	102	155	92	131	81	132	37	148	11	2	22	1	2	1	3	4	50000	1	1	3	4	1	1	1	0	0	0	1	#NULL!	0	0	0	0	0	0	0	0	0	0	0	0	0	0	#NULL!	0	#NULL!
835	8	1	54	86	150	78	120	76	85	51	114	11	2	39	1	2	1	3	3	8000	2	2	5	2	2	2	3	1	0	1	2	30	1	2	2	2	2	2	2	2	2	2	2	1	1	1	#NULL!	0	#NULL!
646	4	1	66	97	157	87	134	79	88	52	93	11	2	49	1	2	1	2	2	30000	2	2	4	2	0	1	13	0	0	0	1	#NULL!	0	0	0	0	0	2	2	2	2	2	2	2	2	0	#NULL!	0	#NULL!
812	8	1	82	88	170	90	170	91	121	52	285	11	1	48	1	2	1	2	3	50000	1	2	4	2	1	1	3	1	1	1	1	#NULL!	0	1	1	1	0	0	0	0	0	0	0	0	0	1	#NULL!	0	#NULL!
52	1	1	53	79	160	78	166	85	275	84	209	11	1	59	1	2	1	2	2	30000	2	2	4	2	1	1	10	0	0	0	1	#NULL!	0	0	0	0	0	0	0	0	0	0	0	0	0	0	#NULL!	0	#NULL!
54	1	1	44	56	158	84	126	74	148	62	103	11	2	57	1	2	1	1	4	30000	1	1	2	4	1	1	34	0	0	0	1	#NULL!	0	0	0	0	0	0	0	0	0	0	0	0	0	0	#NULL!	0	#NULL!
113	1	1	65	73	154	69	136	69	58	54	288	11	2	59	1	2	1	3	4	40000	1	2	3	2	1	1	7	0	0	0	1	#NULL!	0	0	0	0	0	0	0	0	0	0	0	0	0	0	#NULL!	0	#NULL!
287	1	1	43	74	150	61	137	80	110	66	139	11	2	58	1	2	1	2	2	20000	1	4	2	3	1	1	13	0	0	0	1	#NULL!	0	0	0	0	0	0	0	0	0	0	0	0	0	0	#NULL!	0	#NULL!
321	6	1	59	90	162	77	105	66	131	37	211	11	1	53	1	2	1	2	4	30000	2	2	3	3	1	1	8	0	0	0	1	#NULL!	0	1	0	0	1	0	0	0	0	0	0	0	0	0	#NULL!	0	#NULL!
333	6	1	66	84	170	80	114	74	176	46	389	11	1	51	1	2	1	3	2	100000	2	2	5	3	1	0	5	0	0	0	1	#NULL!	0	2	2	2	2	2	2	2	2	2	2	2	2	0	#NULL!	0	#NULL!
489	5	1	55	100	153	84	132	74	105	38	108	11	2	54	1	2	1	2	4	40000	2	1	1	1	0	1	6	0	0	0	1	#NULL!	0	0	0	0	0	0	0	0	0	0	0	0	0	0	#NULL!	2	10
509	5	1	58	99	160	84	126	96	135	84	227	11	1	51	1	2	1	2	4	150000	1	2	3	3	0	1	9	0	0	0	1	#NULL!	0	0	0	0	0	0	0	0	0	0	0	0	0	0	#NULL!	2	30
590	4	1	67	98	160	91	120	88	138	44	133	11	2	57	1	2	1	2	2	50000	1	2	3	2	0	2	1	0	0	0	1	#NULL!	0	0	0	1	0	0	0	0	0	0	0	0	0	0	#NULL!	0	#NULL!
703	4	1	62	96	155	87	125	74	95	47	128	11	2	58	1	2	1	2	3	72000	1	2	2	2	0	0	1	0	0	0	1	#NULL!	0	0	0	1	1	2	2	2	2	2	2	2	2	0	#NULL!	1	#NULL!
147	1	1	65	73	162	70	130	96	58	39	178	11	2	64	1	2	1	1	2	30000	2	2	3	2	1	1	10	0	0	0	1	#NULL!	0	0	0	0	0	0	0	0	0	0	0	0	0	0	#NULL!	0	#NULL!
448	5	1	62	102	162	92	124	89	118	104	64	11	1	65	1	2	1	2	1	50000	1	2	4	3	0	1	14	0	0	0	1	#NULL!	0	1	0	0	0	2	2	2	2	2	2	2	2	1	#NULL!	0	#NULL!
482	5	1	54	100	165	81	130	74	114	38	93	11	1	64	1	2	1	2	2	20000	1	2	3	2	0	0	3	0	0	0	1	#NULL!	0	0	0	0	0	0	0	0	0	0	0	0	0	1	#NULL!	0	#NULL!
502	5	1	64	92	105	84	120	70	78	64	202	11	2	67	1	2	1	3	1	100000	2	2	3	2	1	1	4	0	0	0	1	#NULL!	0	0	0	1	0	0	0	0	0	0	0	0	0	0	#NULL!	0	#NULL!
615	4	1	51	98	165	89	112	68	98	46	167	11	2	69	1	2	1	2	1	100000	2	2	5	2	0	0	16	0	0	1	1	#NULL!	0	2	2	2	2	2	2	2	2	2	2	2	2	0	#NULL!	0	#NULL!
319	6	1	56	97	158	95	113	63	52	40	121	11	1	70	1	2	1	2	1	20000	2	2	4	2	1	1	10	0	0	0	1	#NULL!	0	0	0	0	0	0	0	0	0	0	0	0	0	0	#NULL!	0	#NULL!
660	4	1	38	94	145	92	121	58	79	66	192	11	2	71	1	2	1	1	1	8400	2	2	2	2	0	1	3	0	0	0	1	#NULL!	0	2	2	2	2	2	2	2	2	2	2	2	2	0	#NULL!	0	#NULL!
278	1	1	42	77	148	62	150	75	46	17	325	11	2	86	1	2	1	1	1	80000	1	4	2	3	1	0	14	0	0	0	1	#NULL!	0	2	2	2	2	2	2	2	2	2	2	2	2	0	#NULL!	0	#NULL!
869	4	1	65	102	155	92	131	81	132	37	148	11	2	22	1	2	1	3	4	50000	1	1	3	4	1	1	1	0	0	0	1	#NULL!	0	0	0	0	0	0	0	0	0	0	0	0	0	0	#NULL!	0	#NULL!
888	4	1	54	86	150	78	120	78	84	55	114	11	2	39	1	2	1	3	3	8000	2	2	5	2	2	2	3	1	0	1	2	30	1	2	2	2	2	2	2	2	2	2	2	1	1	1	#NULL!	0	#NULL!
801	8	1	95	100	185	110	123	76	88	36	251	10.9	1	58	1	2	1	2	3	150000	1	2	7	2	2	1	21	0	0	1	1	#NULL!	0	1	1	1	0	0	0	0	0	0	0	0	0	1	#NULL!	0	#NULL!
928	5	1	65.5	88	142	105	128	66	174	41	143	10.8	2	68	1	2	1	2	1	7200	2	4	2	3	1	0	24	0	0	0	1	#NULL!	0	0	0	0	0	2	2	2	2	2	2	2	2	0	#NULL!	0	#NULL!
808	8	1	68	100	160	90	128	70	103	41	581	10.7	2	25	1	2	1	3	4	3000	1	1	4	2	2	2	1	1	1	1	1	#NULL!	1	1	1	2	2	2	2	2	2	2	2	1	2	1	#NULL!	0	#NULL!
846	8	1	83	88	164	92	144	87	209	53	497	10.7	1	38	1	2	1	4	2	80000	1	3	3	3	2	1	1	1	0	1	1	#NULL!	0	2	0	2	0	2	0	1	0	2	0	2	0	1	#NULL!	0	#NULL!
4	1	1	61	76	157	70	153	69	76	39	160	10.7	2	53	1	2	1	2	4	40000	1	2	3	2	1	1	10	0	0	0	1	#NULL!	0	0	0	0	0	0	0	0	0	0	0	0	0	0	#NULL!	0	#NULL!
593	4	1	53	92	154	86	129	65	103	49	171	10.7	2	54	1	2	1	2	4	72000	1	4	1	1	0	1	21	1	1	0	1	#NULL!	0	0	0	1	0	0	0	0	0	0	0	0	0	1	#NULL!	0	#NULL!
873	4	1	68	99	161	90	128	70	103	41	581	10.7	2	25	1	2	1	3	4	3000	1	1	4	2	2	2	1	1	1	1	1	#NULL!	1	1	1	2	2	2	2	2	2	2	2	1	2	1	#NULL!	0	#NULL!
890	4	1	83	88	164	92	144	87	209	53	497	10.7	1	38	1	2	1	4	2	80000	1	3	3	3	2	1	1	1	0	1	1	#NULL!	0	2	0	2	0	2	0	1	0	2	0	2	0	1	#NULL!	0	#NULL!
961	5	1	68	103	168	118	135	82	72	44	122	10.7	2	55	1	2	1	2	1	108000	2	2	2	2	1	0	1	0	0	1	1	#NULL!	0	0	0	0	0	2	2	2	2	2	2	2	2	0	#NULL!	0	#NULL!
860	8	1	59	92	152	80	141	85	76	43	73	10.6	2	49	1	2	1	2	4	10000	1	2	4	2	2	1	14	1	1	1	1	#NULL!	0	2	1	2	2	2	2	2	2	2	2	2	2	1	#NULL!	2	20
87	1	1	34	66	150	64	138	75	84	50	83	10.6	2	77	1	2	1	2	1	20000	2	2	3	4	1	1	10	0	0	0	1	#NULL!	0	0	0	0	0	0	0	0	0	0	0	0	0	0	#NULL!	0	#NULL!
14	1	1	65	96	165	89	125	70	157	49	434	10.5	1	63	1	2	1	3	2	50000	2	2	4	4	1	0	21	0	0	0	1	#NULL!	0	0	0	0	0	0	0	0	0	0	0	0	0	1	#NULL!	0	#NULL!
73	1	1	49	63	112	62	106	81	92	52	96	10.5	2	70	1	2	1	2	4	30000	2	2	3	2	1	1	2	0	0	0	1	#NULL!	0	0	0	0	0	0	0	0	0	0	0	0	0	0	#NULL!	0	#NULL!
927	5	1	66	89	153	93	167	86	111	41	418	10.5	2	63	1	2	1	2	1	7200	1	2	4	2	1	0	18	0	0	1	1	#NULL!	0	0	1	1	1	2	2	2	2	2	2	2	2	0	#NULL!	0	#NULL!
929	5	1	45	84	153	111	148	78	165	65	156	10.5	2	62	1	2	1	2	2	30000	1	3	2	4	1	0	3	0	0	1	1	#NULL!	0	0	0	2	1	2	2	2	2	2	2	2	2	0	#NULL!	1	#NULL!
817	8	1	73	102	154	92	129	76	103	44	196	10.4	2	45	1	2	1	3	2	15000	1	2	4	2	2	2	2	1	0	1	2	30	0	0	0	1	0	0	0	0	0	0	0	0	0	1	#NULL!	0	#NULL!
28	1	1	83	115	158	99	128	65	65	73	131	10.4	2	58	1	2	1	2	4	40000	1	3	2	4	1	0	11	0	1	0	1	#NULL!	0	0	0	0	0	2	2	2	2	2	2	2	2	0	#NULL!	0	#NULL!
802	8	1	58	90	155	90	137	81	85	66	103	10.4	2	55	1	2	1	1	1	20000	1	2	3	2	2	2	3	0	0	1	1	#NULL!	0	1	0	0	1	2	2	2	2	2	2	2	2	1	#NULL!	0	#NULL!
30	1	1	49	85	149	82	128	69	82	76	42	10.4	2	63	1	2	1	2	1	40000	2	3	4	4	1	1	20	0	1	0	1	#NULL!	0	0	0	0	0	2	2	2	2	2	2	2	2	0	#NULL!	1	#NULL!
22	1	1	50	75	152	80	128	70	64	54	96	10.4	2	70	1	2	1	2	4	40000	2	4	2	4	1	0	5	0	0	0	1	#NULL!	0	0	0	0	0	2	2	2	2	2	2	2	2	0	#NULL!	0	#NULL!
821	8	1	69	86	171	82	145	84	103	42	213	10.3	1	41	1	2	1	3	4	30000	1	2	5	2	2	1	1	1	0	1	1	#NULL!	1	0	0	0	1	0	0	0	0	0	0	0	0	1	#NULL!	1	#NULL!
491	5	1	63	103	159	88	128	85	108	44	264	10.3	1	71	1	2	1	2	1	300000	1	2	5	3	0	0	24	0	0	0	1	#NULL!	0	0	0	0	0	0	0	0	0	0	0	0	0	0	#NULL!	2	20
384	4	1	50	86	150	80	129	81	115	60	127	10.2	2	48	1	2	1	3	4	12000	1	2	4	2	1	1	8	1	1	1	1	#NULL!	0	0	0	0	0	2	2	2	2	2	2	2	2	0	#NULL!	1	#NULL!
791	8	1	63	99	150	88	136	77	66	68	83	10.2	2	41	1	2	1	2	2	18000	1	2	4	2	2	1	12	0	1	1	1	#NULL!	0	1	0	0	0	0	0	1	0	0	0	0	0	1	#NULL!	1	#NULL!
386	4	1	54	91	158	84	152	89	77	57	58	10.2	1	57	1	2	1	2	2	50000	2	2	5	2	1	2	17	0	0	0	1	#NULL!	1	2	0	1	0	2	2	2	2	2	2	2	2	0	#NULL!	0	#NULL!
841	8	1	56	86	153	78	130	84	85	72	56	10.1	2	39	1	1	1	3	2	50000	1	3	4	3	2	2	7	1	0	1	1	#NULL!	1	1	2	1	2	0	0	0	0	0	0	0	0	1	#NULL!	0	#NULL!
813	8	1	74	100	158	80	114	71	48	58	269	10.1	2	46	1	2	1	4	4	300000	1	2	5	2	2	2	5	1	0	1	1	#NULL!	0	2	2	2	2	2	2	2	2	2	2	2	2	1	#NULL!	0	#NULL!
836	8	1	80	89	170	90	125	71	76	59	253	10.1	1	49	1	2	1	3	2	200000	1	2	5	2	2	2	1	1	0	1	1	#NULL!	0	2	1	1	2	2	0	1	0	2	2	2	2	1	#NULL!	0	#NULL!
375	4	1	61	98	165	90	115	83	117	45	86	10.1	1	67	1	2	1	2	4	90000	1	1	1	1	1	0	2	1	1	0	1	#NULL!	0	2	1	2	2	2	2	2	2	2	2	2	2	1	#NULL!	0	#NULL!
889	4	1	56	91	154	81	130	84	85	72	56	10.1	2	39	1	1	1	3	2	50000	1	3	4	3	2	2	7	1	0	1	1	#NULL!	1	1	2	1	2	0	0	0	0	0	0	0	0	1	#NULL!	0	#NULL!
937	5	1	60	105	159	116	102	35	121	34	280	10.1	1	67	1	2	1	4	1	7200	1	2	6	2	1	0	12	1	1	0	1	#NULL!	1	2	2	1	0	2	2	2	2	2	2	2	2	0	#NULL!	0	#NULL!
36	1	1	64	94	155	86.5	135	90	102	43	224	10	2	48	1	2	1	2	2	40000	1	3	2	3	1	1	7	0	0	0	1	#NULL!	0	0	0	0	0	2	2	2	2	2	2	2	2	0	#NULL!	0	#NULL!
342	7	1	88	111	165	100	140	80	126	46	239	10	2	47	1	2	1	3	2	80000	1	2	3	2	1	0	3	0	0	0	1	#NULL!	0	1	0	0	0	0	0	0	0	0	0	0	0	0	#NULL!	0	#NULL!
407	4	1	54	88	150	82	105	77	83	53	125	10	2	46	1	2	1	1	4	36000	1	3	2	3	1	1	1	0	0	1	2	700	0	2	2	2	2	2	2	2	2	2	2	2	2	0	#NULL!	0	#NULL!
606	4	1	63	98	162	86	112	86	58	57	215	10	1	48	1	2	1	2	2	30000	2	2	5	2	0	0	1	1	1	0	1	#NULL!	0	0	0	1	0	2	2	2	2	2	2	2	2	0	#NULL!	0	#NULL!
632	4	1	67	92	160	101	130	82	74	61	133	10	2	44	1	2	1	4	2	35000	1	2	1	1	0	0	3	0	0	0	1	#NULL!	0	0	0	1	0	2	2	2	2	2	2	1	2	0	#NULL!	0	#NULL!
79	1	1	57	83	150	81	120	83	99	50	372	10	2	59	1	2	1	2	2	40000	1	2	3	4	1	1	5	0	0	0	1	#NULL!	0	0	0	0	0	0	0	0	0	0	0	0	0	0	#NULL!	0	#NULL!
136	1	1	57	80	165	76	108	83	108	37	587	10	2	59	1	2	1	1	3	40000	1	2	3	2	1	1	5	0	0	0	1	#NULL!	0	0	0	0	0	0	0	0	0	0	0	0	0	0	#NULL!	0	#NULL!
143	1	1	80	96	155	86	136	71	132	41	302	10	1	58	1	2	1	3	4	40000	1	2	3	2	1	1	33	0	0	0	1	#NULL!	0	0	0	0	0	0	0	0	0	0	0	0	0	0	#NULL!	0	#NULL!
315	6	1	68	90	162	85	115	71	128	46	423	10	2	59	1	2	1	2	3	70000	2	2	2	2	1	0	9	0	0	0	1	#NULL!	0	0	0	0	1	0	0	0	0	0	0	0	0	0	#NULL!	0	#NULL!
470	5	1	69	108	160	92	129	85	137	45	164	10	1	52	1	2	1	4	3	50000	1	2	5	3	0	0	3	0	0	0	1	#NULL!	0	0	0	0	0	0	0	0	0	0	0	0	0	0	#NULL!	0	#NULL!
605	4	1	56	91	154	83	115	67	79	71	66	10	2	51	1	2	1	2	3	120000	2	2	4	2	0	1	24	1	1	0	1	#NULL!	0	1	1	0	0	2	2	2	2	2	2	2	2	0	#NULL!	0	#NULL!
634	4	1	92	130	145	122	106	77	85	44	131	10	2	54	1	2	1	2	3	180000	2	2	3	2	0	1	15	1	1	0	1	#NULL!	0	1	1	0	1	2	2	2	2	2	2	2	2	0	#NULL!	0	#NULL!
636	4	1	68	95	160	94	123	92	75	39	234	10	2	57	1	2	1	2	3	108000	2	2	2	2	0	1	3	0	0	0	1	#NULL!	0	2	2	2	2	2	2	2	2	2	2	2	2	0	#NULL!	0	#NULL!
692	4	1	51	93	161	86	153	82	143	45	133	10	2	56	1	2	1	2	3	108000	1	2	5	2	0	1	15	0	0	1	1	#NULL!	0	1	0	0	0	2	2	2	2	2	2	2	2	0	#NULL!	0	#NULL!
704	4	1	62	103	150	89	118	63	70	67	75	10	2	55	1	2	1	2	1	120000	1	2	4	2	0	1	19	0	0	0	1	#NULL!	0	0	0	0	1	2	2	2	2	2	2	2	2	0	#NULL!	0	#NULL!
38	1	1	63	92	150	89	142	60	112	79	213	10	2	66	1	2	1	2	1	20000	2	2	3	3	1	0	13	0	0	0	1	#NULL!	0	0	0	2	2	2	2	2	2	2	2	2	2	1	#NULL!	1	#NULL!
39	1	1	60	83	155	82	137	84	129	61	211	10	1	68	1	2	1	2	2	40000	1	2	3	4	1	0	3	0	0	0	1	#NULL!	0	2	2	2	2	2	2	2	2	2	2	2	2	1	#NULL!	0	#NULL!
134	1	1	70	93	168	89	146	83	146	45	152	10	1	65	1	2	1	3	4	40000	1	2	3	2	1	0	10	0	0	0	1	#NULL!	0	0	0	0	0	0	0	0	0	0	0	0	0	0	#NULL!	0	#NULL!
140	1	1	73	80	170	74	133	75	105	38	212	10	1	64	1	2	1	2	4	40000	1	2	3	3	1	1	13	0	0	0	1	#NULL!	0	1	1	1	1	0	0	0	0	0	0	0	0	0	#NULL!	1	#NULL!
438	5	1	65	110	160	92	132	75	167	38	60	10	1	65	1	2	1	4	4	240000	1	2	3	2	0	1	19	0	0	0	1	#NULL!	0	0	0	0	1	0	0	0	0	0	0	0	0	0	#NULL!	0	#NULL!
440	5	1	63	102	151	92	135	67	62	35	167	10	2	66	1	2	1	2	1	50000	2	2	9	3	0	0	7	0	0	0	1	#NULL!	0	0	0	0	0	0	0	0	0	0	0	0	0	0	#NULL!	0	#NULL!
444	5	1	45	91	150	76	110	60	116	35	124	10	2	66	1	2	1	1	1	72000	1	4	4	3	0	1	10	1	1	0	1	#NULL!	0	0	0	0	1	0	0	0	0	0	0	0	0	0	#NULL!	0	#NULL!
447	5	1	45	80	155	72	159	77	112	35	118	10	1	65	1	2	1	2	2	30000	1	2	5	3	0	1	17	1	1	0	1	#NULL!	0	0	0	0	0	0	0	0	0	0	0	0	0	0	#NULL!	0	#NULL!
449	5	1	50	95	150	80	130	80	181	59	274	10	2	62	1	2	1	1	3	30000	1	2	4	2	0	0	10	1	1	0	1	#NULL!	0	0	0	0	0	0	0	0	0	0	0	0	0	0	#NULL!	0	#NULL!
467	5	1	49	92	145	78	132	74	75	51	142	10	2	65	1	2	1	2	2	20000	2	2	2	2	0	0	6	1	1	0	1	#NULL!	0	0	0	2	2	2	2	2	2	0	2	2	2	0	#NULL!	0	#NULL!
479	5	1	65	100	160	93	128	86	167	38	60	10	1	64	1	2	1	2	2	50000	2	2	4	2	0	0	4	0	0	0	1	#NULL!	0	2	2	2	2	2	2	2	2	2	2	2	2	1	#NULL!	1	#NULL!
598	4	1	63	95	150	97	120	56	80	53	160	10	2	60	1	2	1	2	2	30000	1	2	6	2	0	1	10	1	1	0	1	#NULL!	0	0	0	1	0	0	0	0	0	0	0	0	0	1	#NULL!	0	#NULL!
622	4	1	70	101	160	101	132	102	165	33	142	10	1	60	1	2	1	2	1	30000	2	2	3	2	0	1	10	0	0	0	1	#NULL!	0	0	0	0	0	2	2	2	2	2	2	2	2	0	#NULL!	0	#NULL!
628	4	1	41	80	142	74	117	78	78	53	71	10	2	64	1	2	1	2	2	30000	2	2	3	2	0	0	12	1	1	0	1	#NULL!	0	0	0	1	0	2	2	2	2	2	2	2	2	0	#NULL!	0	#NULL!
647	4	1	76	98	162	95	135	94	92	33	434	10	1	66	1	2	1	2	1	80000	1	2	4	2	0	1	4	0	0	1	1	#NULL!	0	0	0	0	0	2	2	2	2	2	2	2	2	1	#NULL!	0	#NULL!
656	4	1	49	86	150	82	145	72	71	52	136	10	2	61	1	2	1	2	2	40000	1	2	2	2	0	1	10	0	0	0	1	#NULL!	0	0	0	1	0	2	2	2	2	2	2	2	2	0	#NULL!	0	#NULL!
675	4	1	86	101	195	103	132	67	69	51	121	10	1	64	1	2	1	4	2	100000	1	2	3	2	0	1	23	0	0	0	1	#NULL!	0	2	2	2	2	2	2	2	2	2	2	2	2	0	#NULL!	0	#NULL!
687	4	1	55	88	160	79	139	80	84	74	76	10	1	66	1	2	1	2	1	7200	2	2	3	2	0	1	12	0	0	0	1	#NULL!	0	0	0	0	1	2	2	2	2	2	2	2	2	0	#NULL!	0	#NULL!
111	1	1	70	91	160	88	142	88	97	51	148	10	1	70	1	2	1	2	1	10000	1	2	3	3	1	1	5	0	0	0	1	#NULL!	0	0	0	0	0	0	0	0	0	0	0	0	0	0	#NULL!	0	#NULL!
145	1	1	62	80	150	72	149	77	170	55	141	10	2	74	1	2	1	2	2	20000	2	2	3	3	1	0	10	0	0	0	1	#NULL!	0	0	0	0	0	0	0	0	0	0	0	0	0	0	#NULL!	0	#NULL!
459	5	1	36	80	153	65	122	65	85	49	133	10	2	72	1	2	1	1	1	60000	1	2	4	3	0	1	30	0	0	0	1	#NULL!	0	0	0	0	0	0	0	0	0	0	0	0	0	0	#NULL!	0	#NULL!
897	4	1	84	98	157	86.5	135	90	112	54	224	10	2	48	1	2	1	2	2	40000	1	3	2	3	1	1	7	0	0	0	1	#NULL!	0	0	0	0	0	2	2	2	2	2	2	2	2	0	#NULL!	0	#NULL!
26	1	1	56	74	154	68	151	78	138	57	120	9.9	2	63	1	2	1	2	4	40000	1	2	2	4	1	0	7	0	0	0	1	#NULL!	0	0	0	0	0	0	0	0	0	0	0	0	0	0	#NULL!	0	#NULL!
37	1	1	65	89	155	76	136	79	37	35	311	9.9	1	63	1	2	1	2	2	40000	1	2	4	3	1	1	5	0	0	0	1	#NULL!	0	0	0	0	0	0	0	0	0	0	0	0	0	0	#NULL!	0	#NULL!
42	1	1	47	76	150	67	150	90	92	29	172	9.9	2	63	1	2	1	2	2	50000	1	2	2	2	0	0	7	0	0	0	1	#NULL!	0	2	2	2	2	2	2	2	2	2	2	2	2	0	#NULL!	0	#NULL!
942	5	1	72	86	170	100	122	87	94	29	177	9.9	2	65	1	2	1	2	3	20000	1	2	3	2	0	0	10	1	1	0	1	#NULL!	0	0	0	0	0	0	0	0	0	0	0	0	0	0	#NULL!	0	#NULL!
966	5	1	72	86	170	101	122	87	94	29	177	9.9	1	59	1	2	1	2	3	120000	1	2	5	2	1	0	12	1	1	0	1	#NULL!	1	1	0	0	0	2	2	2	2	2	2	2	2	2	37	2	37
390	4	1	66	99	167	89	114	71	181	61	236	9.8	1	39	1	2	1	4	4	108000	1	2	3	2	1	1	1	0	0	0	1	#NULL!	0	1	0	0	0	2	2	2	2	2	2	2	2	1	#NULL!	0	#NULL!
811	8	1	57	89	145	85	136	79	51	61	123	9.8	2	45	1	1	1	2	2	18000	1	1	6	4	2	0	1	1	1	1	2	30	1	0	0	1	0	0	0	0	0	0	0	1	0	1	#NULL!	0	#NULL!
832	8	1	60	90	152	82	153	77	69	60	193	9.8	2	55	1	2	1	2	3	38000	1	2	5	2	2	2	4	1	0	1	1	#NULL!	0	0	0	1	0	0	0	0	0	0	0	1	0	1	#NULL!	0	#NULL!
879	4	1	76	100	168	90	115	71	181	61	236	9.8	1	39	1	2	1	4	4	108000	1	2	3	2	1	1	1	0	0	0	1	#NULL!	0	1	0	0	0	2	2	2	2	2	2	2	2	1	#NULL!	0	#NULL!
13	1	1	67	86	150	73	129	73	82	46	81	9.7	2	41	1	2	1	2	4	50000	2	2	3	2	1	1	6	0	0	0	1	#NULL!	0	0	0	0	0	0	0	0	0	0	0	0	0	0	#NULL!	0	#NULL!
894	4	1	67	89	155	89	119	73	82	52	81	9.7	2	41	1	2	1	2	4	50000	2	2	3	2	1	1	6	0	0	0	1	#NULL!	0	0	0	0	0	0	0	0	0	0	0	0	0	0	#NULL!	0	#NULL!
943	5	1	68	87	164	105	146	72	127	44	210	9.7	1	65	1	2	1	4	4	240000	1	2	3	2	0	1	19	0	0	0	1	#NULL!	0	0	0	0	1	0	0	0	0	0	0	0	0	0	#NULL!	0	#NULL!
949	5	1	74	105	150	120	135	92	214	48	114	9.7	1	54	1	2	1	2	2	30000	1	2	4	3	1	0	5	0	0	0	1	#NULL!	0	0	0	1	0	0	0	0	0	0	0	0	0	0	#NULL!	0	#NULL!
800	8	1	56	88	160	75	116	66	87	58	224	9.6	2	42	1	2	1	3	4	100000	1	2	4	2	2	2	7	0	0	0	1	#NULL!	0	0	0	1	0	0	0	0	0	1	0	1	0	1	#NULL!	0	#NULL!
1	1	1	56	86	139	78	136	59	124	51	117	9.6	2	59	1	2	1	2	4	40000	2	2	5	4	1	1	5	0	0	0	1	#NULL!	0	0	0	0	0	2	2	2	2	2	2	2	2	0	#NULL!	0	#NULL!
941	5	1	50	80	156	95	132	71	107	51	255	9.6	1	61	1	2	1	3	2	50000	2	2	2	2	0	0	10	0	0	0	1	#NULL!	0	0	0	1	0	0	0	0	0	0	0	0	0	0	#NULL!	0	#NULL!
787	8	1	95	115	154	120	118	87	69	58	161	9.5	2	32	1	2	1	1	3	30000	1	1	4	2	2	2	4	0	0	0	1	#NULL!	0	2	0	2	0	2	0	2	0	2	0	2	0	1	#NULL!	0	#NULL!
400	4	1	75	97	165	95	105	59	87	43	111	9.5	1	42	1	2	1	4	4	108000	2	3	5	3	1	0	5	1	1	1	1	#NULL!	0	1	1	1	1	2	2	2	2	2	2	2	2	0	#NULL!	0	#NULL!
8	1	1	74	104	160	94	129	72	93	45	94	9.5	2	57	1	2	1	2	1	40000	1	2	3	2	1	1	6	0	0	0	1	#NULL!	0	2	2	2	2	2	2	2	2	2	2	2	2	0	#NULL!	0	#NULL!
843	8	1	62	91	141	82	111	64	36	69	215	9.5	2	50	1	2	1	2	4	80000	2	2	5	2	2	0	12	1	1	0	1	#NULL!	0	2	2	2	2	2	2	2	2	2	2	2	2	1	#NULL!	0	#NULL!
884	4	1	99	119	154	120	118	87	69	67	162	9.5	2	32	1	2	1	1	3	30000	1	1	4	2	2	2	4	0	0	0	1	#NULL!	0	2	0	2	0	2	0	2	0	2	0	2	0	1	#NULL!	0	#NULL!
818	8	1	80	86	171	90	129	84	61	36	687	9.3	1	42	1	2	1	4	4	800000	1	2	1	1	2	1	10	1	0	1	1	#NULL!	0	2	2	2	2	2	2	2	2	2	2	1	1	2	8	2	20
7	1	1	52	52	80	72	117	70	181	49	300	9.3	2	53	1	2	1	2	4	40000	2	2	3	2	1	1	2	0	0	0	1	#NULL!	0	1	0	2	1	2	2	2	2	2	2	2	2	1	#NULL!	1	#NULL!
831	8	1	60	96	160	80	140	70	58	81	110	9.3	2	51	1	2	1	2	2	120000	1	2	6	2	2	2	6	1	0	1	1	#NULL!	0	1	1	1	0	0	0	0	0	0	0	0	0	1	#NULL!	0	#NULL!
847	8	1	60	81	170	72	127	70	36	41	206	9.3	1	55	1	2	1	2	2	15000	1	2	2	2	2	2	1	1	0	0	1	#NULL!	0	0	0	0	0	0	0	0	0	1	0	0	1	2	15	1	#NULL!
16	1	1	69	84	164	81	148	88	109	41	123	9.2	2	53	1	2	1	1	2	30000	2	2	2	2	2	1	4	0	0	0	1	#NULL!	0	2	2	2	2	2	2	2	2	2	2	2	2	0	#NULL!	0	#NULL!
40	1	1	57	76	170	70	123	85	98	32	267	9	1	28	1	2	1	4	4	70000	1	1	3	4	1	0	9	0	0	0	1	#NULL!	0	2	2	2	2	2	2	2	2	2	2	2	2	0	#NULL!	0	#NULL!
435	5	1	76	114	162	99	132	85	168	32	194	9	2	47	1	2	1	2	3	50000	1	2	4	2	0	1	6	1	1	0	1	#NULL!	0	0	0	0	0	0	0	0	0	0	0	0	0	0	#NULL!	0	#NULL!
477	5	1	70	100	150	95	130	80	107	25	297	9	2	40	2	1	1	1	2	50000	2	2	4	2	0	0	2	0	0	0	1	#NULL!	0	2	2	2	2	2	2	2	2	2	2	2	2	1	#NULL!	1	#NULL!
478	5	1	60	100	150	85	111	80	133	45	149	9	1	48	1	2	1	3	4	150000	1	2	3	2	0	0	2	0	0	0	1	#NULL!	0	0	0	0	0	0	0	0	0	0	0	0	0	0	#NULL!	0	#NULL!
506	5	1	70	108	155	93	132	80	93	31	159	9	2	41	1	2	1	2	2	80000	1	2	4	3	0	0	4	0	0	0	1	#NULL!	0	2	2	2	2	2	2	2	2	2	2	2	2	0	#NULL!	0	#NULL!
589	4	1	60	109	145	95	126	89	109	51	234	9	2	46	1	2	1	2	4	60000	2	2	4	2	0	1	2	0	0	0	1	#NULL!	0	0	0	0	0	2	2	2	2	2	2	2	2	0	#NULL!	0	#NULL!
604	4	1	60	92	159	81	122	95	121	48	148	9	1	42	1	2	1	4	4	300000	1	2	4	2	0	0	10	0	0	0	1	#NULL!	0	1	0	0	0	2	2	2	2	2	2	2	2	0	#NULL!	2	22
677	4	1	68	96	172	89	132	76	104	46	71	9	1	45	1	2	1	3	4	108000	1	2	3	2	0	0	13	0	0	1	1	#NULL!	0	0	0	0	0	2	2	2	2	2	2	2	2	0	#NULL!	0	#NULL!
32	1	1	58	89	158	81	156	90	143	34	144	9	2	51	1	2	1	2	2	50000	2	2	4	3	1	1	7	1	1	0	1	#NULL!	0	1	1	0	1	2	2	2	2	2	2	2	2	0	#NULL!	0	#NULL!
56	1	1	60	85.7	158	84	153	86	98	30	252	9	2	55	1	2	1	3	2	30000	1	2	3	2	1	1	10	0	0	0	1	#NULL!	0	2	2	2	2	2	2	2	2	2	2	2	2	0	#NULL!	0	#NULL!
93	1	1	83	96	150	94	135	74	154	38	222	9	2	53	1	2	1	2	2	40000	1	2	3	2	1	0	33	0	0	0	1	#NULL!	0	2	2	2	2	2	2	2	2	2	2	2	2	0	#NULL!	0	#NULL!
120	1	1	61	83	157	81	146	80	204	73	198	9	2	55	1	2	1	3	4	50000	1	2	3	2	1	1	4	0	0	0	1	#NULL!	0	2	2	2	2	2	2	2	2	2	2	2	2	0	#NULL!	0	#NULL!
269	1	1	50	87	150	79	155	84	69	63	133	9	2	56	1	2	1	2	2	40000	1	2	2	2	1	1	14	0	0	0	1	#NULL!	0	0	0	0	0	0	0	0	0	0	0	0	0	0	#NULL!	0	#NULL!
282	1	1	45	69	137	56	148	73	116	91	202	9	2	56	1	2	1	2	4	90000	1	2	3	3	1	1	3	1	1	0	1	#NULL!	0	2	2	2	2	2	2	2	2	2	2	2	2	0	#NULL!	0	#NULL!
314	6	1	41	78	155	76	117	72	116	42	197	9	2	58	1	2	1	2	2	50000	2	2	3	2	1	0	7	0	0	0	1	#NULL!	0	0	0	0	0	0	0	0	0	0	0	0	0	0	#NULL!	0	#NULL!
316	6	1	48	80	155	76	110	74	116	42	197	9	2	58	1	2	1	2	2	30000	2	2	3	2	1	0	8	0	0	0	1	#NULL!	0	0	0	0	0	0	0	0	0	0	0	0	0	0	#NULL!	0	#NULL!
399	4	1	70	94	164	88	145	107	37	46	861	9	1	57	1	2	1	2	2	30000	2	2	2	2	1	0	13	0	0	0	1	#NULL!	1	0	2	1	2	2	2	2	2	2	2	2	2	0	#NULL!	2	37
454	5	1	74	100	155	89	130	90	119	46	188	9	2	57	1	2	1	2	3	30000	1	2	4	3	0	0	20	1	1	0	1	#NULL!	0	0	0	1	1	0	0	0	0	0	0	0	0	0	#NULL!	0	#NULL!
455	5	1	66	100	157	96	140	79	75	37	94	9	1	57	1	2	1	4	3	60000	2	1	5	3	0	1	4	1	0	0	1	#NULL!	0	0	0	0	1	0	0	0	0	0	0	0	0	0	#NULL!	0	#NULL!
480	5	1	66	100	158	94	117	83	172	34	270	9	1	58	1	2	1	2	2	50000	1	2	4	2	0	0	2	0	0	0	1	#NULL!	0	2	2	2	2	2	2	2	2	2	2	2	2	1	#NULL!	1	#NULL!
492	5	1	65.6	110	158	94	117	83	172	34	270	9	1	58	1	2	1	2	3	100000	1	2	4	2	0	0	1	0	0	0	1	#NULL!	0	2	2	2	2	2	2	2	2	2	2	2	2	0	#NULL!	0	#NULL!
494	5	1	72	109	165	94	130	70	145	54	129	9	2	57	1	2	1	2	2	80000	1	2	2	2	0	1	3	0	0	0	1	#NULL!	0	0	0	0	0	0	0	0	0	0	0	0	0	0	#NULL!	0	#NULL!
499	5	1	70	120	148	105	122	70	140	40	198	9	2	55	1	2	1	3	3	100000	1	2	2	2	0	0	3	0	0	0	1	#NULL!	0	0	0	0	0	2	2	2	2	2	2	2	2	0	#NULL!	0	#NULL!
510	5	1	72	114	168	98	123	77	78	29	130	9	1	54	1	2	1	2	4	350000	1	4	8	3	0	1	29	0	0	0	1	#NULL!	0	2	2	2	2	2	2	2	2	2	2	2	2	0	#NULL!	0	#NULL!
595	4	1	60	93	150	91	116	61	46	54	328	9	2	57	1	2	1	2	3	720000	1	2	5	2	0	1	10	0	0	0	1	#NULL!	0	0	1	0	0	0	0	0	0	0	0	0	0	0	#NULL!	0	#NULL!
637	4	1	65	99	163	98	112	88	62	76	123	9	2	51	1	2	1	2	1	20000	2	3	1	1	0	1	10	0	0	0	1	#NULL!	0	0	0	1	1	2	2	2	2	2	2	2	2	0	#NULL!	0	#NULL!
641	4	1	64	95	161	82	104	69	87	48	65	9	1	54	1	2	1	2	2	60000	1	2	3	2	0	1	11	1	1	1	1	#NULL!	0	1	1	1	1	2	2	2	2	2	2	2	2	0	#NULL!	1	#NULL!
650	4	1	78	105	155	96	128	85	65	48	144	9	2	55	1	2	1	4	5	340000	1	2	2	2	0	0	5	0	0	0	1	#NULL!	0	0	0	0	0	2	2	2	2	2	2	2	2	0	#NULL!	0	#NULL!
659	4	1	58	100	150	98	134	71	104	36	216	9	2	58	1	2	1	2	1	30000	2	2	2	2	0	1	7	0	0	0	1	#NULL!	0	1	0	0	0	2	2	2	2	2	2	2	2	0	#NULL!	0	#NULL!
681	4	1	72	98	153	90	123	70	59	30	327	9	1	52	1	2	1	2	4	108000	1	1	5	4	0	0	10	1	1	0	1	#NULL!	0	0	0	0	0	2	2	2	2	2	2	2	2	0	#NULL!	0	#NULL!
689	4	1	76	106	162	94	124	82	133	55	191	9	2	55	1	2	1	2	1	50000	1	2	2	2	0	1	3	0	0	0	1	#NULL!	0	0	0	0	0	2	2	2	2	2	2	2	2	0	#NULL!	0	#NULL!
694	4	1	69	98	162	93	138	104	122	44	154	9	1	53	1	2	1	2	4	150000	2	2	3	2	0	1	12	0	0	0	1	#NULL!	0	1	1	0	0	2	2	2	2	2	2	2	2	0	#NULL!	2	30
806	8	1	71	107	167	88	148	68	36	46	142	9	2	52	1	2	1	3	3	50000	1	2	4	2	2	1	10	0	0	1	1	#NULL!	0	0	0	1	0	0	0	0	0	0	0	1	0	1	#NULL!	0	#NULL!
55	1	1	52	81	150	79	157	82	107	59	174	9	2	66	1	2	1	2	1	20000	1	2	3	2	1	0	34	0	0	0	1	#NULL!	0	0	0	0	0	0	0	0	0	0	0	0	0	0	#NULL!	0	#NULL!
65	1	1	85	83	169	81	154	77	96	47	247	9	1	63	1	2	1	3	2	50000	1	2	3	2	1	1	34	0	0	0	1	#NULL!	0	0	0	0	0	0	0	0	0	0	0	0	0	0	#NULL!	0	#NULL!
69	1	1	54	76	162	74	144	73	164	79	247	9	1	68	1	2	1	2	1	20000	2	2	2	2	1	0	33	0	0	0	1	#NULL!	0	0	0	0	0	2	2	2	2	2	2	2	2	1	#NULL!	0	#NULL!
82	1	1	56	86	152	86	153	98	74	62	233	9	2	69	1	2	1	2	4	30000	1	2	3	2	1	0	4	0	0	0	1	#NULL!	0	0	0	0	0	0	0	0	0	0	0	0	0	0	#NULL!	0	#NULL!
86	1	1	50	81	155	79	174	104	114	43	106	9	1	69	1	2	1	2	4	30000	1	2	4	2	1	1	10	0	0	0	1	#NULL!	0	0	0	0	0	0	0	0	0	0	0	0	0	0	#NULL!	0	#NULL!
100	1	1	55	71	157	69	140	80	93	82	146	9	2	66	1	2	1	2	1	30000	1	2	1	1	1	1	13	0	0	0	1	#NULL!	0	2	2	2	2	2	2	2	2	2	2	2	2	0	#NULL!	0	#NULL!
103	1	1	42	67	150	66	134	88	47	48	243	9	2	62	1	2	1	2	1	30000	1	2	3	2	1	1	6	0	0	0	1	#NULL!	0	0	0	0	0	0	0	0	0	0	0	0	0	0	#NULL!	0	#NULL!
123	1	1	60	83	157	82	165	79	205	37	127	9	2	68	1	2	1	2	1	30000	1	2	3	2	1	0	9	0	0	0	1	#NULL!	0	0	0	0	0	0	0	0	0	0	0	0	0	0	#NULL!	0	#NULL!
125	1	1	65	79	170	77	136	81	201	69	184	9	1	60	1	2	1	2	4	40000	1	2	3	2	1	1	4	0	0	0	1	#NULL!	0	0	0	0	0	0	0	0	0	0	0	0	0	0	#NULL!	0	#NULL!
142	1	1	53	90	145	80	159	52	108	55	231	9	2	66	1	2	0	2	1	40000	1	2	3	2	1	1	33	0	0	0	1	#NULL!	0	0	0	0	0	0	0	0	0	0	0	0	0	0	#NULL!	0	#NULL!
144	1	1	62	80	155	70	158	66	61	37	381	9	2	62	1	2	1	2	4	30000	1	2	3	2	1	1	10	0	0	0	1	#NULL!	0	0	0	0	0	0	0	0	0	0	0	0	0	0	#NULL!	0	#NULL!
266	1	1	72	105	159	93	162	74	102	52	172	9	1	65	1	2	1	2	2	50000	1	2	2	2	1	0	9	0	0	0	1	#NULL!	0	0	0	0	0	0	0	0	0	0	0	0	0	0	#NULL!	0	#NULL!
271	1	1	53	104	150	87	150	60	215	26	137	9	2	60	1	2	1	2	1	20000	1	2	6	3	1	0	15	0	0	0	1	#NULL!	0	0	0	0	0	0	0	0	0	0	0	0	0	0	#NULL!	0	#NULL!
322	6	1	56	97	150	88	138	81	83	32	189	9	2	68	1	2	1	2	2	20000	2	2	2	2	1	0	2	0	0	0	1	#NULL!	0	0	1	0	1	0	0	0	0	0	0	0	0	0	#NULL!	0	#NULL!
332	6	1	60	84	158	80	120	80	71	45	182	9	2	65	1	2	1	1	2	30000	2	2	3	3	1	0	3	0	0	0	1	#NULL!	0	2	2	2	2	2	2	2	2	2	2	2	2	0	#NULL!	0	#NULL!
385	4	1	47	93	151	83	124	73	52	45	30	9	2	68	1	2	1	2	1	10000	1	2	2	2	1	2	15	1	1	0	1	#NULL!	1	0	0	0	0	2	2	2	2	2	2	2	2	0	#NULL!	0	#NULL!
436	5	1	72	94	161	82	161	90	160	52	174	9	2	65	1	2	1	2	3	20000	1	2	3	2	0	0	10	1	1	0	1	#NULL!	0	0	0	0	0	0	0	0	0	0	0	0	0	0	#NULL!	0	#NULL!
441	5	1	56	97	165	91	145	82	156	52	243	9	2	61	1	2	1	2	2	50000	1	2	5	3	0	1	1	0	0	0	1	#NULL!	0	0	0	0	0	0	0	0	0	0	0	0	0	0	#NULL!	0	#NULL!
446	5	1	65	103	146	88	130	80	95	33	154	9	2	66	1	2	1	2	2	20000	2	2	2	2	0	1	11	1	1	0	1	#NULL!	0	0	0	1	0	0	0	0	0	0	0	0	0	0	#NULL!	0	#NULL!
462	5	1	52	91	165	75	131	89	100	55	104	9	1	62	1	2	1	1	2	50000	1	2	2	2	0	0	6	1	0	0	1	#NULL!	0	0	0	0	0	0	0	0	0	0	0	0	0	0	#NULL!	0	#NULL!
464	5	1	52	98	158	84	112	58	102	36	105	9	2	64	1	2	1	4	2	100000	1	2	3	3	0	0	4	0	0	0	1	#NULL!	0	0	0	0	0	0	0	0	0	0	0	0	0	0	#NULL!	0	#NULL!
469	5	1	57	98	150	84	112	45	63	54	74	9	2	69	1	2	1	1	1	7200	2	4	1	1	0	0	10	0	0	0	1	#NULL!	0	0	0	0	0	0	0	0	0	0	0	0	0	0	#NULL!	0	#NULL!
474	5	1	65	107	157	91	127	85	72	38	127	9	2	67	1	2	1	2	3	60000	1	2	2	2	0	0	3	0	1	0	1	#NULL!	0	2	2	2	2	2	2	2	2	2	2	2	2	0	#NULL!	0	#NULL!
476	5	1	75	100	168	94	158	93	83	38	261	9	2	66	1	2	1	1	2	30000	2	2	4	2	0	0	4	0	0	0	1	#NULL!	0	2	2	2	2	2	2	2	2	2	2	2	2	0	#NULL!	0	#NULL!
486	5	1	45	73	158	65	134	75	95	44	212	9	2	68	1	2	1	1	1	25000	2	2	2	2	1	1	9	0	0	0	1	#NULL!	0	2	2	2	2	2	2	2	2	2	2	2	2	0	#NULL!	0	#NULL!
487	5	1	72	105	168	89	129	80	126	35	281	9	1	60	1	2	1	2	2	50000	1	2	3	3	1	0	6	0	0	0	1	#NULL!	0	0	0	0	0	0	0	0	0	0	0	0	0	0	#NULL!	0	#NULL!
496	5	1	57	112	160	75	102	63	70	46	87	9	2	66	1	2	1	1	2	20000	2	2	2	2	0	0	4	0	0	0	1	#NULL!	0	2	2	2	2	2	2	2	2	2	2	2	2	0	#NULL!	0	#NULL!
501	5	1	61	110	150	83	124	73	99	49	71	9	2	61	1	2	1	2	2	20000	2	2	3	2	0	0	4	0	0	0	1	#NULL!	0	2	2	2	2	2	2	2	2	2	2	2	2	0	#NULL!	0	#NULL!
597	4	1	65	97	160	98	116	71	125	33	222	9	1	65	1	2	1	2	4	105000	1	2	1	1	0	1	1	1	1	0	1	#NULL!	0	0	0	0	0	2	2	2	2	2	2	2	2	0	#NULL!	0	#NULL!
603	4	1	50	92	154	73	132	59	90	54	181	9	2	64	1	2	1	2	4	48000	2	4	1	1	0	1	22	0	0	0	1	#NULL!	0	2	2	2	2	2	2	2	2	2	2	2	2	0	#NULL!	0	#NULL!
607	4	1	60	113	155	98	123	88	112	50	201	9	2	65	1	2	1	1	1	50000	2	4	1	1	0	1	10	0	0	0	1	#NULL!	0	2	2	2	2	2	2	2	2	2	2	2	2	0	#NULL!	0	#NULL!
616	4	1	75	102	165	100	108	83	81	48	410	9	1	60	1	2	1	2	2	80000	1	2	2	2	0	1	10	0	0	0	1	#NULL!	0	2	2	2	2	2	2	2	2	2	2	2	2	0	#NULL!	0	#NULL!
631	4	1	46	92	150	77	143	70	65	65	122	9	2	69	1	2	1	2	1	10000	1	4	3	3	0	1	20	0	0	0	1	#NULL!	0	0	0	0	0	2	2	2	2	2	2	2	2	0	#NULL!	0	#NULL!
649	4	1	45	91	160	68	126	70	75	62	86	9	2	63	1	2	1	2	1	7200	1	4	1	1	0	0	12	0	0	0	1	#NULL!	0	2	2	2	2	2	2	2	2	2	2	2	2	0	#NULL!	0	#NULL!
652	4	1	81	118	152	102	134	82	108	45	156	9	2	64	1	2	1	1	1	14000	2	2	2	2	0	1	14	1	1	0	1	#NULL!	0	0	0	0	0	2	2	2	2	2	2	2	2	0	#NULL!	0	#NULL!
661	4	1	55	112	165	95	133	72	110	43	193	9	2	65	1	2	1	2	1	14000	2	2	2	2	0	1	33	0	0	0	1	#NULL!	0	0	0	0	0	2	2	2	2	2	2	2	2	0	#NULL!	0	#NULL!
665	4	1	55.8	87	165	79	120	79	121	48	110	9	1	63	1	2	1	2	1	60000	2	2	2	2	0	0	3	0	0	0	1	#NULL!	0	1	0	0	0	2	2	2	2	2	2	2	2	0	#NULL!	0	#NULL!
671	4	1	85	106	160	105	106	84	128	38	214	9	1	61	1	2	1	2	2	50000	1	2	2	2	0	1	15	0	0	0	1	#NULL!	0	0	0	1	1	2	2	2	2	2	2	2	2	0	#NULL!	0	#NULL!
672	4	1	42	83	152	78	135	75	134	42	321	9	2	64	1	2	1	2	1	7200	1	4	2	4	0	0	1	1	1	0	1	#NULL!	0	0	0	0	0	2	2	2	2	2	2	2	2	0	#NULL!	0	#NULL!
678	4	1	63	95	167	93	123	70	206	49	172	9	1	60	1	2	1	2	1	7200	1	2	2	2	0	1	15	0	0	1	1	#NULL!	0	0	0	1	1	2	2	2	2	2	2	2	2	0	#NULL!	0	#NULL!
685	4	1	43	82	159	80	132	84	32	52	154	9	1	64	1	2	1	3	4	72000	2	2	5	2	0	1	9	0	0	0	1	#NULL!	0	0	0	0	0	2	2	2	2	2	2	2	2	2	44	1	#NULL!
688	4	1	56	100	155	88	136	72	100	43	90	9	2	63	1	2	1	2	4	90000	1	4	2	3	0	0	40	0	0	0	1	#NULL!	0	2	2	2	2	2	2	2	2	2	2	2	2	0	#NULL!	0	#NULL!
696	4	1	63	107	155	91	134	88	59	44	220	9	2	64	1	2	1	2	1	7200	2	4	3	3	0	1	13	0	0	0	1	#NULL!	0	0	0	0	0	2	2	2	2	2	2	2	2	0	#NULL!	1	#NULL!
698	4	1	70	96	165	92	131	74	78	43	118	9	1	67	1	2	1	2	1	7200	1	2	2	2	0	1	8	0	0	0	1	#NULL!	0	0	0	1	0	2	2	2	2	2	2	2	2	0	#NULL!	0	#NULL!
701	4	1	65	101	160	94	137	78	115	56	108	9	1	63	1	2	1	2	1	72000	2	2	2	2	2	1	6	0	0	1	1	#NULL!	0	0	0	0	0	2	2	2	2	2	2	2	2	2	43	1	#NULL!
709	4	1	57	65	158	69	116	89	82	46	139	9	2	66	1	2	1	2	2	36000	1	2	2	2	0	1	3	1	1	1	1	#NULL!	0	0	0	0	0	2	2	2	2	2	2	2	2	0	#NULL!	1	#NULL!
122	1	1	53	76	167	72	156	90	279	42	125	9	1	70	1	2	1	1	1	20000	2	2	3	3	1	1	3	0	0	0	1	#NULL!	0	0	0	0	0	0	0	0	0	0	0	0	0	0	#NULL!	0	#NULL!
280	1	1	76	104	170	90	145	53	90	33	140	9	1	78	1	2	1	3	2	60000	2	1	5	3	0	0	32	0	0	0	1	#NULL!	0	1	1	0	0	0	0	0	0	0	0	0	0	0	#NULL!	0	#NULL!
318	6	1	42	96	167	86	169	63	36	68	131	9	2	76	1	2	1	1	1	40000	2	4	1	1	1	0	17	0	0	0	1	#NULL!	0	2	2	2	2	2	2	2	2	2	2	2	2	2	20	1	#NULL!
443	5	1	88	113	163	98	110	70	112	18	172	9	1	72	1	2	1	2	1	50000	2	2	4	2	0	0	33	0	0	0	1	#NULL!	0	0	0	0	0	0	0	0	0	0	0	0	0	0	#NULL!	0	#NULL!
495	5	1	52	103	150	88	130	80	87	63	76	9	2	74	1	2	1	1	1	75000	2	2	5	3	0	1	4	0	0	0	1	#NULL!	0	0	0	0	0	0	0	0	0	0	0	0	0	0	#NULL!	0	#NULL!
498	5	1	60	110	161	86	155	83	94	43	109	9	1	72	1	2	1	1	1	10000	2	4	4	3	0	0	4	0	0	0	1	#NULL!	0	0	0	0	0	0	0	0	0	0	0	0	0	1	#NULL!	0	#NULL!
500	5	1	41	112	152	73	128	58	77	57	86	9	2	70	1	2	1	1	1	10000	2	4	3	3	0	0	4	0	0	0	1	#NULL!	0	2	2	2	2	2	2	2	2	2	2	2	2	1	#NULL!	1	#NULL!
600	4	1	51	86	150	78	118	75	70	47	68	9	1	76	1	2	1	2	1	60000	1	2	2	2	0	1	16	0	0	0	1	#NULL!	0	0	0	0	0	2	2	2	2	2	2	2	2	0	#NULL!	0	#NULL!
609	4	1	50	90	150	79	121	62	122	46	150	9	2	71	1	2	1	2	1	8400	2	4	1	1	0	1	24	1	1	0	1	#NULL!	0	0	0	1	1	2	2	2	2	2	2	2	2	0	#NULL!	1	#NULL!
663	4	1	57	98	150	96	136	62	177	53	165	9	2	72	1	2	1	1	1	16000	2	2	2	2	2	1	15	0	0	0	1	#NULL!	0	2	2	2	2	2	2	2	2	2	2	2	2	0	#NULL!	0	#NULL!
61	1	1	50	76	160	72	145	67	91	59	281	9	1	80	1	2	1	1	1	10000	2	2	4	4	1	0	20	0	0	0	1	#NULL!	0	0	0	0	0	0	0	0	0	0	0	0	0	0	#NULL!	0	#NULL!
284	1	1	65	98	155	87	161	77	103	51	148	9	2	80	2	1	1	1	1	50000	1	2	4	3	1	1	1	0	0	0	1	#NULL!	0	0	0	0	0	0	0	0	0	0	0	0	0	0	#NULL!	0	#NULL!
490	5	1	46	88	144	74	155	47	71	66	129	9	2	81	1	2	1	1	1	200000	1	4	3	3	1	1	34	0	1	0	1	#NULL!	0	2	2	2	2	2	2	2	2	2	2	2	2	0	#NULL!	0	#NULL!
868	4	1	58	76	170	70	123	85	98	32	267	9	1	28	1	2	1	4	4	70000	1	1	3	4	1	0	9	0	0	0	1	#NULL!	0	2	2	2	2	2	2	2	2	2	2	2	2	0	#NULL!	0	#NULL!
963	5	1	46	81	144	97	126	59	71	66	129	9	2	59	1	2	1	2	4	60000	1	2	4	2	1	0	14	0	0	0	1	#NULL!	0	0	0	1	1	2	2	2	2	2	2	2	2	0	#NULL!	1	#NULL!
784	8	1	59	94	153	86	127	82	70	54	164	8.9	2	48	1	2	1	2	2	15000	1	2	2	2	2	1	9	0	0	1	1	#NULL!	0	2	1	2	2	2	0	2	0	2	0	2	0	1	#NULL!	0	#NULL!
391	4	1	64	86	160	84	123	78	104	49	80	8.9	1	55	1	2	1	2	4	84000	2	3	1	1	1	0	38	1	1	0	1	#NULL!	1	0	0	0	0	2	2	2	2	2	2	2	2	0	#NULL!	0	#NULL!
72	1	1	66	86	155	84	146	78	116	42	241	8.9	2	62	1	2	1	2	2	30000	1	2	2	3	1	1	33	0	0	0	1	#NULL!	0	0	0	0	0	0	0	0	0	0	0	0	0	0	#NULL!	0	#NULL!
960	5	1	58	80	155	95	132	80	99	32	126	8.9	2	56	1	2	1	2	1	108000	1	2	3	2	1	0	2	0	0	0	1	#NULL!	0	0	1	0	0	2	2	2	2	2	2	2	2	0	#NULL!	0	#NULL!
31	1	1	41	74	150	71	143	80	72	34	112	8.8	2	49	1	2	1	2	4	30000	1	2	4	3	2	0	12	0	0	0	1	#NULL!	1	0	2	1	2	0	2	2	2	2	2	2	2	0	#NULL!	0	#NULL!
33	1	1	55	84	158	76	140	80	78	55	79	8.8	1	59	1	2	1	2	2	30000	1	2	3	3	1	0	8	1	0	0	1	#NULL!	0	2	2	2	2	2	2	2	2	2	2	2	2	0	#NULL!	0	#NULL!
403	4	1	75.5	104	167	101	121	97	96	36	332	8.8	1	55	1	2	1	2	4	360000	2	2	2	2	1	0	15	0	0	1	1	#NULL!	0	0	0	0	0	2	2	2	2	2	2	2	2	0	#NULL!	0	#NULL!
790	8	1	60.5	97	145	78	131	80	41	51	77	8.8	2	54	1	2	1	2	2	20000	1	2	7	2	2	1	1	0	0	1	1	#NULL!	0	0	0	0	0	0	0	0	0	0	0	0	0	1	#NULL!	0	#NULL!
6	1	1	62	85	163	72	159	84	72	42	282	8.8	2	60	1	2	1	2	4	40000	1	2	2	3	1	1	10	0	0	0	1	#NULL!	0	0	0	0	0	0	0	0	0	0	0	0	0	0	#NULL!	0	#NULL!
896	4	1	41	74	155	72	145	90	87	45	112	8.8	2	49	1	2	1	2	4	30000	1	2	4	3	2	0	12	0	0	0	1	#NULL!	1	0	2	1	2	0	2	2	2	2	2	2	2	0	#NULL!	0	#NULL!
493	5	1	53	98	145	83	127	83	153	51	141	8.7	2	44	1	2	1	2	2	100000	1	2	4	3	0	0	4	0	0	0	1	#NULL!	0	2	2	2	2	2	2	2	2	2	2	2	2	0	#NULL!	0	#NULL!
382	4	1	68.5	108	150	114	142	85	111	45	158	8.7	2	68	1	2	1	2	1	40000	2	2	4	2	1	0	12	0	0	0	1	#NULL!	0	2	2	2	2	2	2	2	2	2	2	2	2	0	#NULL!	0	#NULL!
945	5	1	71	86	157	100	112	64	126	44	137	8.7	2	57	1	2	1	2	3	30000	2	2	3	3	1	1	5	0	0	0	1	#NULL!	0	2	2	2	2	2	2	2	2	2	2	2	2	0	#NULL!	0	#NULL!
823	8	1	75	89	160	90	132	89	26	49	473	8.6	1	47	1	2	1	2	2	3000	1	2	5	2	2	1	2	1	0	1	1	#NULL!	1	1	0	1	0	2	0	2	0	2	0	2	0	1	#NULL!	1	#NULL!
840	8	1	70	85	162	84	150	87	49	43	452	8.6	1	43	1	2	1	3	2	15000	2	1	2	3	2	1	1	1	0	1	1	#NULL!	0	2	2	2	2	2	2	2	2	2	2	2	1	1	#NULL!	1	#NULL!
828	8	1	65	87	160	82	133	89	88	50	232	8.6	1	50	1	2	1	2	2	45000	1	2	6	2	2	1	5	1	0	0	1	#NULL!	0	2	2	2	0	2	0	2	0	2	0	2	0	1	#NULL!	0	#NULL!
838	8	1	64	87	153	90	142	97	54	42	284	8.6	1	53	1	1	1	2	4	20000	2	2	2	3	2	2	4	1	0	1	1	#NULL!	0	2	2	1	2	2	2	2	2	2	2	2	2	1	#NULL!	0	#NULL!
397	4	1	56	97	163	77	136	71	114	45	209	8.6	2	63	1	2	1	2	1	7200	1	2	4	2	1	0	18	0	0	1	1	#NULL!	0	0	1	1	1	2	2	2	2	2	2	2	2	0	#NULL!	0	#NULL!
944	5	1	50	85	153	99	130	84	100	49	78	8.6	1	51	1	2	1	2	4	50000	2	2	4	2	1	0	1	0	0	0	1	#NULL!	0	0	0	0	1	0	0	0	0	0	0	0	0	0	#NULL!	0	#NULL!
23	1	1	64	85	163	89	123	69	58	41	740	8.5	2	37	1	2	1	3	4	40000	1	2	5	3	1	1	2	0	0	0	1	#NULL!	0	1	1	1	1	2	2	2	2	2	2	2	2	0	#NULL!	0	#NULL!
842	8	1	59	87	152	78	155	88	85	71	100	8.5	2	46	1	1	1	2	4	30000	1	2	4	2	2	1	2	1	0	1	2	30	0	2	0	2	0	2	0	2	0	2	0	2	0	1	#NULL!	0	#NULL!
63	1	1	51	84	155	82	133	75	87	36	253	8.5	1	51	1	2	1	3	4	30000	1	2	3	2	1	1	34	0	0	0	1	#NULL!	0	2	2	2	2	2	2	2	2	2	2	2	2	0	#NULL!	0	#NULL!
62	1	1	54	78	161	76	117	66	127	31	172	8.5	1	63	1	2	1	1	5	80000	2	1	3	4	1	0	34	0	0	0	1	#NULL!	0	0	0	0	0	0	0	0	0	0	0	0	0	0	#NULL!	0	#NULL!
383	4	1	53	87	150	93	123	79	113	47	134	8.5	2	65	1	2	1	2	2	12000	2	2	2	2	1	0	15	0	0	0	1	#NULL!	0	2	2	2	2	2	2	2	2	2	2	2	2	0	#NULL!	0	#NULL!
876	4	1	65	85	163	89	123	69	58	42	740	8.5	2	37	1	2	1	3	4	40000	1	2	5	3	1	1	2	0	0	0	1	#NULL!	0	1	1	1	1	2	2	2	2	2	2	2	2	0	#NULL!	0	#NULL!
854	8	1	69	104	155	92	124	92	103	55	189	8.4	2	30	1	2	1	4	4	50000	1	1	5	2	2	2	1	1	1	1	2	30	1	0	2	1	2	0	2	0	2	1	2	1	2	1	#NULL!	0	#NULL!
401	4	1	65	94	160	89	121	95	59	58	321	8.4	2	48	1	2	1	2	2	30000	1	2	3	2	1	0	6	1	1	0	1	#NULL!	0	2	2	1	1	2	2	2	2	2	2	2	2	0	#NULL!	1	#NULL!
395	4	1	62	96	160	93	134	84	76	43	345	8.4	1	59	1	2	1	2	3	120000	1	2	4	2	1	0	11	0	0	0	1	#NULL!	0	0	0	0	0	2	2	2	2	2	2	2	2	0	#NULL!	0	#NULL!
35	1	1	70	100	156	91	169	87	91	47	183	8.4	2	66	1	2	1	1	1	30000	2	2	2	2	1	0	3	0	0	0	1	#NULL!	0	0	0	0	0	2	2	2	2	2	2	2	2	0	#NULL!	1	#NULL!
892	4	1	70	104	159	92	124	92	103	55	189	8.4	2	30	1	2	1	4	4	50000	1	1	5	2	2	2	1	1	1	1	2	30	1	0	2	1	2	0	2	0	2	1	2	1	2	1	#NULL!	0	#NULL!
959	5	1	51	88	145	103	121	78	118	43	268	8.4	1	55	1	2	1	2	4	360000	2	2	2	2	1	0	15	0	0	1	1	#NULL!	0	0	0	0	0	2	2	2	2	2	2	2	2	0	#NULL!	0	#NULL!
865	8	1	46	76	160	74	129	77	85	50	56	8.3	2	40	1	2	1	3	1	50000	1	2	5	2	2	2	20	1	1	1	1	#NULL!	1	2	2	1	1	0	0	0	0	0	1	0	1	1	#NULL!	0	#NULL!
47	1	1	50	76	160	74	144	66	111	43	136	8.3	2	51	1	2	1	2	2	30000	1	2	3	2	1	1	5	0	0	0	1	#NULL!	0	0	0	0	0	0	0	0	0	0	0	0	0	0	#NULL!	0	#NULL!
64	1	1	66	86	160	84	154	85	97	32	299	8.3	2	69	1	2	1	2	1	20000	2	1	2	4	1	0	7	0	0	0	1	#NULL!	0	0	0	0	0	0	0	0	0	0	0	0	0	0	#NULL!	0	#NULL!
381	4	1	63	95	155	93	120	72	73	71	119	8.3	2	63	1	2	1	2	2	24000	1	2	2	2	1	0	14	0	1	0	1	#NULL!	0	1	0	0	0	2	2	2	2	2	2	2	2	0	#NULL!	0	#NULL!
946	5	1	60	88	160	103	128	77	76	30	177	8.3	1	50	1	2	1	3	2	100000	1	2	4	2	1	0	5	1	0	0	1	#NULL!	0	0	0	0	0	0	0	0	0	0	0	0	0	0	#NULL!	0	#NULL!
378	4	1	85	108	165	104	139	88	114	43	558	8.2	1	44	1	2	1	4	4	120000	1	3	3	3	1	0	20	1	1	1	1	#NULL!	0	1	2	1	1	0	0	0	0	2	1	2	2	0	#NULL!	1	#NULL!
864	8	1	83	104	153	90	130	84	54	34	241	8.2	2	41	1	2	1	3	1	20000	1	2	5	2	2	1	1	1	1	1	1	#NULL!	1	2	1	2	1	2	2	2	2	2	2	2	2	1	#NULL!	0	#NULL!
12	1	1	80	101	166	106	141	110	79	40	141	8.2	1	57	1	2	0	4	5	40000	1	2	6	3	1	1	17	1	1	0	2	30	0	0	0	0	0	0	0	0	0	0	0	0	0	0	#NULL!	2	10
34	1	1	72	85	158	82	126	72	61	30	159	8.2	2	65	1	2	1	1	1	30000	2	2	2	2	1	0	11	0	0	0	1	#NULL!	0	2	2	2	2	2	2	2	2	2	2	2	2	0	#NULL!	0	#NULL!
936	5	1	53	85	157	100	132	75	134	58	92	8.2	2	61	1	2	1	2	1	7200	2	2	4	2	1	0	14	0	0	0	1	#NULL!	0	2	2	2	2	2	2	2	2	2	2	2	2	0	#NULL!	0	#NULL!
964	5	1	73	92	162	112	130	80	99	42	149	8.2	2	54	1	2	1	2	3	36000	1	2	6	3	1	1	4	0	0	0	1	#NULL!	1	0	0	1	0	2	2	2	2	2	2	2	2	0	#NULL!	0	#NULL!
327	6	1	55	92	145	89	146	82	189	29	306	8.1	2	53	1	2	1	2	2	50000	1	2	3	3	1	1	1	0	0	0	1	#NULL!	0	0	0	0	0	0	0	0	0	0	0	0	0	0	#NULL!	0	#NULL!
379	4	1	67	104	150	79	136	82	82	67	128	8.1	2	56	1	2	1	2	1	36000	2	2	2	2	1	0	8	0	0	1	1	#NULL!	0	0	0	0	0	2	2	2	2	2	2	2	2	0	#NULL!	1	#NULL!
797	8	1	78	92	165	90	134	80	118	56	123	8.1	1	55	1	2	1	2	4	50000	2	3	1	1	1	2	1	0	0	1	1	#NULL!	0	2	0	2	0	2	0	2	0	2	0	2	0	1	#NULL!	1	#NULL!
962	5	1	74	104	170	119	132	81	92	38	181	8.1	1	55	1	2	1	2	4	108000	2	2	3	2	1	0	4	1	1	0	1	#NULL!	0	0	0	0	0	0	0	0	0	0	0	0	0	0	#NULL!	0	#NULL!
461	5	1	79	105	160	88	126	75	137	30	510	8	1	33	1	2	1	3	2	120000	1	2	3	3	0	0	1	1	1	0	1	#NULL!	0	1	1	0	0	0	0	0	0	0	0	1	1	1	#NULL!	2	10
706	4	1	75	98	175	91	121	80	103	30	80	8	1	30	1	2	1	4	4	144000	1	2	4	2	0	1	3	1	1	1	1	#NULL!	0	0	0	0	0	2	2	2	2	2	2	1	1	0	#NULL!	1	#NULL!
48	1	1	65	89	155	87	108	92	161	71	111	8	2	46	1	2	1	2	4	40000	2	2	2	2	1	1	1	0	0	0	1	#NULL!	0	0	0	0	0	0	0	0	0	0	0	0	0	0	#NULL!	0	#NULL!
58	1	1	78	86	163	84	164	95	100	57	119	8	1	44	1	2	1	2	4	50000	1	2	3	2	1	1	1	0	0	0	1	#NULL!	0	2	2	2	2	2	2	2	2	2	2	2	2	0	#NULL!	0	#NULL!
59	1	1	46	83	150	80	143	99	179	47	196	8	2	48	1	2	1	1	4	30000	1	1	3	4	1	1	7	0	0	0	1	#NULL!	0	2	2	2	2	2	2	2	2	2	2	2	2	0	#NULL!	0	#NULL!
109	1	1	65	74	160	70	144	66	72	47	120	8	2	47	1	2	1	2	2	50000	1	2	3	3	1	1	10	0	0	0	1	#NULL!	0	2	2	2	2	2	2	2	2	2	2	2	2	0	#NULL!	0	#NULL!
331	6	1	59	95	155	84	142	85	132	37	353	8	2	47	1	2	1	2	2	100000	1	2	6	2	1	0	3	0	0	0	1	#NULL!	0	0	0	0	0	0	0	0	0	0	0	0	0	0	#NULL!	0	#NULL!
346	7	1	68	92	169	90	137	92	115	43	143	8	1	43	1	2	1	2	2	30000	2	4	2	4	1	2	3	0	0	0	1	#NULL!	0	0	0	0	0	0	0	0	0	0	0	0	0	0	#NULL!	0	#NULL!
349	7	1	55	88	166	67	130	70	104	53	128	8	1	45	1	2	1	3	4	200000	1	2	6	2	1	1	1	0	0	0	1	#NULL!	0	0	0	1	0	0	0	0	0	0	0	0	0	0	#NULL!	0	#NULL!
362	7	1	70	82	166	78	131	80	98	58	213	8	1	49	1	2	1	2	2	80000	1	2	6	3	1	1	4	0	1	0	1	#NULL!	0	1	0	1	1	0	0	0	0	0	0	0	0	0	#NULL!	0	#NULL!
404	4	1	86.5	114	165	104	113	80	63	65	221	8	2	47	1	2	1	2	3	360000	1	2	2	2	1	0	3	1	1	0	1	#NULL!	0	2	2	2	2	2	2	2	2	2	2	2	2	0	#NULL!	2	25
437	5	1	56	116	150	91	148	60	127	24	131	8	2	49	1	2	1	3	2	50000	1	2	7	2	0	1	2	0	0	0	1	#NULL!	0	0	0	1	0	0	0	0	0	0	0	0	0	0	#NULL!	0	#NULL!
507	5	1	57	104	150	89	134	77	127	27	231	8	2	49	1	2	1	2	3	85000	2	2	8	3	0	1	3	0	0	0	1	#NULL!	0	0	0	0	0	0	0	0	0	0	0	0	0	0	#NULL!	0	#NULL!
512	5	1	78	103	170	89	124	84	56	43	98	8	1	46	1	2	1	2	4	50000	2	3	2	4	0	0	3	1	1	0	1	#NULL!	0	0	0	0	0	0	0	0	0	0	0	0	0	0	#NULL!	0	#NULL!
516	5	1	84	108	170	97	120	70	91	48	178	8	1	43	1	2	1	3	4	60000	1	2	4	3	0	0	3	0	0	0	1	#NULL!	0	1	1	0	0	0	0	0	0	0	0	0	0	2	20	2	10
638	4	1	76	97	165	96	138	90	86	31	468	8	1	48	1	2	1	2	4	72000	1	2	2	2	0	1	13	1	1	0	1	#NULL!	0	1	0	1	0	2	2	2	2	2	2	2	2	0	#NULL!	2	28
859	8	1	66	92	156	86	135	79	69	61	165	8	2	47	1	1	1	2	2	40000	1	2	6	2	2	2	4	1	1	1	2	30	0	0	0	1	0	0	0	0	0	0	0	0	0	1	#NULL!	0	#NULL!
2	1	1	60	99	158	89	156	78	114	46	116	8	2	58	1	2	1	2	1	40000	1	2	3	2	1	1	10	0	0	0	1	#NULL!	0	0	0	0	0	0	0	0	0	0	0	0	0	0	#NULL!	0	#NULL!
60	1	1	76	84	167	82	134	87	87	37	167	8	1	51	1	2	1	2	4	50000	1	2	3	2	1	0	33	0	0	0	1	#NULL!	0	0	0	0	0	0	0	0	0	0	0	0	0	0	#NULL!	0	#NULL!
70	1	1	60	75	157	70	120	70	161	56	132	8	2	57	1	2	1	2	4	40000	2	2	3	2	1	1	2	0	0	0	1	#NULL!	0	2	2	2	2	2	2	2	2	2	2	2	2	0	#NULL!	0	#NULL!
77	1	1	64	84	165	81	134	81	101	27	93	8	1	50	1	2	1	2	2	50000	1	2	3	2	1	1	5	0	0	0	1	#NULL!	0	2	2	2	2	2	2	2	2	2	2	2	2	0	#NULL!	0	#NULL!
83	1	1	62	84	160	81	154	76	112	61	152	8	2	59	1	2	1	2	1	30000	2	2	3	2	1	0	33	0	0	0	1	#NULL!	0	0	0	0	0	0	0	0	0	0	0	0	0	0	#NULL!	0	#NULL!
117	1	1	60	86	162	85	160	98	108	41	104	8	1	57	1	2	1	2	2	30000	2	1	3	2	1	0	33	0	0	0	1	#NULL!	0	2	2	2	2	2	2	2	2	2	2	2	2	0	#NULL!	0	#NULL!
119	1	1	65	84	150	82	146	74	133	51	157	8	2	53	1	2	1	3	2	50000	1	2	1	1	1	1	13	0	0	0	1	#NULL!	0	0	0	0	0	0	0	0	0	0	0	0	0	0	#NULL!	0	#NULL!
126	1	1	65	85	160	83	105	58	189	74	182	8	1	58	1	2	1	2	2	40000	1	2	3	2	1	1	5	0	0	0	1	#NULL!	0	0	0	0	0	0	0	0	0	0	0	0	0	0	#NULL!	0	#NULL!
128	1	1	56	86	130	83	179	93	211	90	173	8	1	57	1	2	1	2	4	30000	2	2	3	3	1	0	2	0	0	0	1	#NULL!	0	2	2	2	2	2	2	2	2	2	2	2	2	0	#NULL!	0	#NULL!
130	1	1	52	80	158	74	131	81	101	49	140	8	1	50	1	2	1	2	2	50000	1	2	3	2	1	0	3	0	0	0	1	#NULL!	0	0	0	0	0	0	0	0	0	0	0	0	0	0	#NULL!	0	#NULL!
138	1	1	62	82	157	76	124	76	86	38	219	8	1	51	1	2	1	3	4	50000	1	2	3	2	1	1	4	0	0	0	1	#NULL!	0	0	0	0	0	0	0	0	0	0	0	0	0	0	#NULL!	0	#NULL!
149	1	1	55	81	154	79	150	74	113	45	226	8	2	54	1	2	1	3	2	50000	1	2	3	2	0	0	1	0	0	0	1	#NULL!	0	0	0	0	0	2	2	2	2	2	2	2	2	0	#NULL!	1	#NULL!
270	1	1	55	98	150	82	148	63	106	46	108	8	2	58	1	2	1	2	3	40000	1	2	7	3	0	0	10	0	0	0	1	#NULL!	0	0	0	0	0	0	0	0	0	0	0	0	0	0	#NULL!	0	#NULL!
275	1	1	49	84	160	64	157	78	120	43	181	8	2	59	1	2	0	2	2	120000	1	2	2	2	1	0	5	0	0	0	1	#NULL!	0	2	2	2	2	2	2	2	2	2	2	2	2	0	#NULL!	2	3
330	6	1	65	103	156	88	129	85	101	24	391	8	2	52	1	2	1	2	2	30000	1	2	6	3	1	0	1	0	0	0	1	#NULL!	0	0	0	0	0	0	0	0	0	0	0	0	0	0	#NULL!	0	#NULL!
334	6	1	65	80	161	78	120	78	101	24	391	8	2	52	1	2	1	2	2	120000	1	2	5	3	1	0	2	0	0	0	1	#NULL!	0	2	2	2	2	2	2	2	2	2	2	2	2	0	#NULL!	0	#NULL!
340	7	1	73	102	160	96	100	60	93	52	201	8	2	57	1	2	1	2	3	30000	2	2	3	3	1	1	5	0	0	0	1	#NULL!	0	2	2	2	2	2	2	2	2	2	2	2	2	0	#NULL!	0	#NULL!
356	7	1	70	100	162	94	120	60	223	43	181	8	1	50	1	2	1	3	2	100000	1	2	4	2	1	0	5	1	0	0	1	#NULL!	0	0	0	0	0	0	0	0	0	0	0	0	0	0	#NULL!	0	#NULL!
374	7	1	61	86	151	80	139	73	214	36	147	8	2	51	1	2	1	2	2	60000	1	2	2	2	1	1	6	0	0	0	1	#NULL!	0	1	0	1	1	0	0	0	0	0	0	0	0	0	#NULL!	0	#NULL!
380	4	1	60	93	150	76	122	91	89	63	64	8	2	52	1	2	1	2	2	42000	1	2	4	2	1	0	12	0	0	1	1	#NULL!	1	1	0	0	0	2	2	2	2	2	2	2	2	0	#NULL!	0	#NULL!
451	5	1	50	110	150	86	130	80	105	62	85	8	2	55	1	2	1	3	3	30000	1	2	2	2	0	0	2	1	1	0	1	#NULL!	0	0	0	0	0	0	0	0	0	0	0	0	0	0	#NULL!	0	#NULL!
460	5	1	54	95	149	80	105	69	100	33	136	8	2	54	1	2	1	1	1	35000	2	4	2	3	0	0	2	0	0	0	1	#NULL!	0	0	0	1	0	0	0	0	0	0	0	0	0	0	#NULL!	0	#NULL!
468	5	1	50	91	150	76	131	85	152	48	291	8	2	52	1	2	1	2	3	80000	1	2	3	3	0	1	1	1	0	0	1	#NULL!	0	0	0	0	0	0	0	0	0	0	0	0	0	0	#NULL!	0	#NULL!
472	5	1	65	106	140	89	146	93	77	44	50	8	2	51	1	2	1	2	1	12000	1	2	3	3	0	0	4	1	0	0	1	#NULL!	0	0	0	0	0	0	0	0	0	0	0	0	0	0	#NULL!	0	#NULL!
497	5	1	50	100	150	78	137	77	82	42	144	8	2	55	1	2	1	3	2	30000	1	2	4	2	0	0	3	0	0	0	1	#NULL!	0	0	0	0	0	2	2	2	2	2	2	2	2	0	#NULL!	0	#NULL!
504	5	1	74	120	170	104	132	81	92	38	181	8	1	57	1	2	1	2	2	250000	1	2	4	3	0	1	5	0	0	0	1	#NULL!	0	2	2	2	2	2	2	2	2	2	2	2	2	0	#NULL!	0	#NULL!
552	5	1	50	93	150	80	125	70	104	41	164	8	2	58	1	2	1	2	2	50000	1	2	5	3	0	1	5	0	0	0	1	#NULL!	0	0	1	0	0	0	0	0	0	0	0	0	0	0	#NULL!	0	#NULL!
556	5	1	54	94	150	79	136	79	86	82	61	8	2	56	1	2	1	2	2	30000	1	2	3	3	0	1	4	0	0	0	1	#NULL!	0	0	0	0	0	0	0	0	0	0	0	0	0	0	#NULL!	2	20
584	5	1	63	115	160	80	120	80	109	49	137	8	2	58	1	2	1	2	4	60000	2	2	2	2	0	0	4	0	0	0	1	#NULL!	0	0	0	0	0	0	0	0	0	0	0	0	0	0	#NULL!	0	#NULL!
588	5	1	61	112	162	77	125	69	130	48	150	8	2	52	1	2	1	2	3	50000	2	2	4	2	0	0	4	0	0	0	1	#NULL!	0	0	0	0	0	2	2	2	2	2	2	2	2	0	#NULL!	0	#NULL!
599	4	1	76	109	162	96	114	75	114	40	216	8	1	58	1	2	1	2	2	100000	1	2	4	2	0	1	8	1	1	0	1	#NULL!	0	1	1	1	1	2	2	2	2	2	2	2	2	0	#NULL!	1	#NULL!
611	4	1	64	89	159	86	132	99	108	36	271	8	1	56	1	2	1	2	4	120000	2	2	4	2	0	1	3	0	0	0	1	#NULL!	0	0	0	1	1	2	2	2	2	2	2	2	2	0	#NULL!	2	36
612	4	1	55	90	165	90	112	66	90	44	161	8	1	53	1	2	1	2	4	96000	2	2	4	2	0	0	7	0	0	0	1	#NULL!	0	0	0	1	1	2	2	2	2	2	2	2	2	0	#NULL!	0	#NULL!
617	4	1	88	114	171	108	109	86	90	27	310	8	1	52	1	2	1	2	4	120000	1	2	4	2	0	1	14	0	0	0	1	#NULL!	0	0	0	1	1	2	2	2	2	2	2	2	2	0	#NULL!	0	#NULL!
618	4	1	62	100	161	92	126	76	90	48	105	8	2	55	1	2	1	2	1	60000	2	2	2	2	0	1	8	0	0	0	1	#NULL!	0	0	0	1	0	2	2	2	2	2	2	2	2	0	#NULL!	0	#NULL!
623	4	1	75	102	160	87	111	67	102	57	244	8	2	56	1	2	1	2	1	50000	2	2	4	2	0	1	10	0	0	0	1	#NULL!	0	0	1	0	0	2	2	2	2	2	2	2	2	0	#NULL!	0	#NULL!
644	4	1	56	96	162	76	111	66	79	66	95	8	2	58	1	2	1	2	2	20000	2	4	3	3	0	0	6	0	0	0	1	#NULL!	0	0	0	0	1	2	2	2	2	2	2	2	2	0	#NULL!	2	20
662	4	1	74	103	165	105	116	82	98	37	180	8	1	57	1	2	1	2	2	20000	1	2	4	2	0	1	13	0	0	0	1	#NULL!	0	2	2	0	0	2	2	2	2	2	2	2	2	0	#NULL!	0	#NULL!
667	4	1	96	93	150	89	105	79	100	49	176	8	1	59	1	2	1	2	4	60000	2	2	2	2	0	1	7	0	0	0	1	#NULL!	0	0	0	0	0	2	2	2	2	2	2	2	2	0	#NULL!	0	#NULL!
679	4	1	63	97	168	86	116	89	108	45	175	8	2	52	1	2	1	2	3	72000	1	2	2	2	0	0	2	1	1	0	1	#NULL!	0	0	0	0	0	2	2	2	2	2	2	2	2	0	#NULL!	0	#NULL!
682	4	1	57	97	145	94	118	76	140	46	116	8	2	56	1	2	1	2	2	36000	1	4	2	3	0	0	15	0	0	0	1	#NULL!	0	0	0	0	0	2	2	2	2	2	2	2	2	0	#NULL!	0	#NULL!
702	4	1	46	81	147	72	12	80	58	36	125	8	2	56	1	2	1	2	4	72000	1	1	1	1	0	0	3	0	0	0	1	#NULL!	0	0	0	0	0	2	2	2	2	2	2	2	2	0	#NULL!	1	#NULL!
786	8	1	63	97	165	80	142	86	24	34	341	8	1	52	1	2	1	2	4	50000	1	2	6	2	2	1	11	0	1	1	1	#NULL!	0	0	1	0	1	0	1	2	0	0	1	0	1	1	#NULL!	1	#NULL!
805	8	1	63	84	165	80	142	86	24	34	341	8	1	52	1	2	1	2	4	50000	2	2	6	2	2	1	11	0	0	1	1	#NULL!	0	2	2	2	0	2	0	2	0	2	0	2	0	2	1	1	#NULL!
827	8	1	61	104	155	80	126	77	30	38	186	8	2	50	1	2	1	2	2	15000	2	2	2	2	2	1	15	1	0	1	2	30	0	0	1	0	1	0	0	0	0	0	0	0	0	1	#NULL!	0	#NULL!
50	1	1	59	84	160	84	141	80	102	79	119	8	1	67	1	2	1	2	2	30000	1	2	3	2	1	1	7	0	0	0	1	#NULL!	0	0	0	0	0	0	0	0	0	0	0	0	0	0	#NULL!	0	#NULL!
74	1	1	62	87	150	86	134	81	92	39	165	8	2	63	1	2	1	2	2	40000	1	2	3	2	1	1	6	0	0	0	1	#NULL!	0	2	2	2	2	2	2	2	2	2	2	2	2	0	#NULL!	0	#NULL!
76	1	1	65	82	158	79	125	78	111	53	259	8	1	62	1	2	1	4	2	40000	1	2	3	2	1	1	3	0	0	0	1	#NULL!	0	0	0	0	0	0	0	0	0	0	0	0	0	0	#NULL!	0	#NULL!
80	1	1	61	84	161	82	176	78	77	40	96	8	2	67	1	2	1	2	1	20000	2	2	3	2	1	0	5	0	0	0	1	#NULL!	0	0	0	0	0	0	0	0	0	0	0	0	0	0	#NULL!	0	#NULL!
85	1	1	46	85	140	83	132	51	122	46	181	8	2	69	1	2	1	2	1	30000	1	2	3	2	1	1	10	0	0	0	1	#NULL!	0	0	0	0	0	0	0	0	0	0	0	0	0	0	#NULL!	0	#NULL!
92	1	1	45	74.3	160	72	152	71	121	32	107	8	2	65	1	2	1	2	2	40000	1	2	3	2	1	0	33	0	0	0	1	#NULL!	0	2	2	2	2	2	2	2	2	2	2	2	2	0	#NULL!	0	#NULL!
106	1	1	60	93	160	88	150	70	155	57	172	8	1	68	1	2	1	2	2	30000	2	2	3	2	1	0	4	0	0	0	1	#NULL!	0	2	2	2	2	2	2	2	2	2	2	2	2	0	#NULL!	0	#NULL!
112	1	1	49	72	147	66	135	81	76	46	172	8	2	64	1	2	1	2	2	30000	1	2	3	3	1	1	30	0	0	0	1	#NULL!	0	0	0	0	0	0	0	0	0	0	0	0	0	0	#NULL!	0	#NULL!
116	1	1	82	98	153	96	123	64	114	34	98	8	2	64	1	2	1	4	2	30000	1	2	3	2	1	0	3	0	0	0	1	#NULL!	0	0	0	0	0	0	0	0	0	0	0	0	0	0	#NULL!	0	#NULL!
121	1	1	58	84	158	82	130	68	222	38	197	8	1	63	1	2	1	3	2	40000	1	2	3	2	1	1	2	0	0	0	1	#NULL!	0	0	0	0	0	0	0	0	0	0	0	0	0	0	#NULL!	0	#NULL!
129	1	1	58	92	150	86	175	91	160	55	179	8	2	64	1	2	1	2	2	40000	1	2	3	2	1	1	10	0	0	0	1	#NULL!	0	0	0	0	0	0	0	0	0	0	0	0	0	0	#NULL!	0	#NULL!
135	1	1	65	80	158	72	129	72	111	53	259	8	1	62	1	2	0	2	2	40000	1	2	2	2	1	1	3	0	0	0	1	#NULL!	0	0	0	1	1	0	0	0	0	0	0	0	0	0	#NULL!	0	#NULL!
146	1	1	58	70	150	65	147	71	70	47	163	8	2	64	1	2	1	2	1	30000	1	2	3	3	1	0	30	0	0	0	1	#NULL!	0	0	0	0	0	0	0	0	0	0	0	0	0	0	#NULL!	0	#NULL!
268	1	1	64	95	153	82	156	77	148	46	281	8	2	67	1	2	1	2	1	25000	2	2	3	2	0	0	24	0	0	0	1	#NULL!	0	0	0	0	0	0	0	0	0	0	0	0	0	0	#NULL!	0	#NULL!
283	1	1	44	74	140	56	131	95	144	71	106	8	2	64	1	2	1	2	4	60000	1	4	1	1	1	0	14	0	0	0	1	#NULL!	0	2	2	2	2	2	2	2	2	2	2	2	2	0	#NULL!	0	#NULL!
324	6	1	63	111	155	95	168	86	119	34	300	8	2	62	1	2	1	1	2	50000	2	2	2	2	1	1	2	0	0	0	1	#NULL!	0	0	0	0	0	0	0	0	0	0	0	0	0	0	#NULL!	0	#NULL!
329	6	1	42	88	154	77	137	62	91	48	137	8	2	60	1	2	1	1	2	120000	2	1	2	3	1	1	20	0	0	0	1	#NULL!	0	0	1	0	0	0	0	0	0	0	0	0	0	0	#NULL!	0	#NULL!
337	7	1	51	96	150	75	151	81	69	36	129	8	2	67	1	2	1	2	1	50000	2	4	2	4	1	0	5	0	0	0	1	#NULL!	0	2	2	2	2	2	2	2	2	2	2	2	2	0	#NULL!	0	#NULL!
366	7	1	61	92	150	89	136	69	93	37	231	8	2	66	1	2	1	1	2	50000	2	2	2	2	1	0	1	0	0	0	1	#NULL!	0	0	0	0	1	0	0	0	0	0	0	0	0	0	#NULL!	0	#NULL!
432	5	1	50	93	150	78	142	73	165	40	165	8	2	62	1	2	1	2	4	10000	2	2	2	2	0	0	5	0	0	0	1	#NULL!	0	2	2	2	2	2	2	2	2	2	2	2	2	0	#NULL!	0	#NULL!
433	5	1	60	100	160	88	128	77	76	30	177	8	1	62	1	2	1	2	2	50000	1	2	3	2	0	0	20	0	0	0	1	#NULL!	0	1	0	1	0	0	0	0	0	0	0	0	0	0	#NULL!	0	#NULL!
434	5	1	59	96	165	84	126	76	166	51	57	8	1	61	1	2	1	3	2	50000	2	2	2	2	0	0	10	0	0	0	1	#NULL!	0	0	0	1	0	0	0	0	0	0	0	0	0	0	#NULL!	0	#NULL!
445	5	1	65	100	150	85	120	80	135	58	256	8	2	62	1	2	1	2	1	6000	1	4	5	3	0	1	10	0	0	0	1	#NULL!	0	0	0	0	0	0	0	0	0	0	0	0	0	0	#NULL!	0	#NULL!
458	5	1	75	104	167	95	166	97	159	45	209	8	1	60	1	2	1	2	1	50000	1	2	5	2	0	0	2	1	1	0	1	#NULL!	0	0	0	0	0	0	0	0	0	0	0	0	0	0	#NULL!	0	#NULL!
463	5	1	55	98	160	84	126	68	82	48	145	8	2	65	1	2	1	1	3	30000	2	2	2	2	0	0	10	0	0	0	1	#NULL!	0	0	0	0	0	0	0	0	0	0	0	0	0	0	#NULL!	0	#NULL!
471	5	1	47	92	150	76	118	76	92	43	142	8	2	64	1	2	1	2	1	10000	2	1	1	1	0	1	5	0	0	0	1	#NULL!	0	1	0	0	0	0	0	0	0	0	0	0	0	1	#NULL!	0	#NULL!
475	5	1	52	104	148	90	98	66	62	60	117	8	2	64	1	2	1	2	3	200000	2	2	7	3	0	0	5	1	1	0	1	#NULL!	0	0	0	1	1	0	0	0	0	0	0	0	0	0	#NULL!	0	#NULL!
481	5	1	55	100	147	90	123	95	164	23	349	8	2	69	1	2	1	1	2	30000	2	2	2	2	0	0	4	0	0	0	1	#NULL!	0	2	2	2	2	2	2	2	2	2	2	2	2	0	#NULL!	0	#NULL!
505	5	1	88	128	158	118	132	76	117	35	123	8	2	64	1	2	1	1	4	200000	1	2	3	3	0	1	1	0	0	0	1	#NULL!	0	0	0	0	0	0	0	0	0	0	0	0	0	0	#NULL!	0	#NULL!
508	5	1	72	97	171	82	124	81	130	43	298	8	1	67	1	2	1	2	1	60000	2	2	2	2	1	1	4	0	0	0	1	#NULL!	0	0	0	0	0	0	0	0	0	0	0	0	0	0	#NULL!	0	#NULL!
532	5	1	57	93	160	78	126	88	141	37	275	8	2	64	1	2	1	2	2	40000	1	2	7	2	0	0	5	0	0	0	1	#NULL!	0	0	0	0	0	0	0	0	0	0	0	1	0	0	#NULL!	0	#NULL!
544	5	1	40	100	147	77	160	82	68	42	140	8	2	62	1	2	1	2	1	50000	2	2	3	4	0	0	11	1	1	0	1	#NULL!	0	0	0	1	0	0	0	0	0	0	0	0	0	0	#NULL!	0	#NULL!
547	5	1	55	100	148	91	139	74	83	40	141	8	2	67	1	2	1	2	1	100000	1	2	5	3	0	1	10	0	0	0	1	#NULL!	0	0	1	0	0	0	0	0	0	0	0	0	0	0	#NULL!	0	#NULL!
591	4	1	47	90	150	70	152	75	89	46	60	8	2	63	1	2	1	2	1	60000	2	2	3	2	0	2	13	0	0	0	1	#NULL!	0	1	0	0	0	2	2	2	2	2	2	2	2	0	#NULL!	0	#NULL!
596	4	1	63	101	150	97	124	81	92	35	195	8	1	61	1	2	1	2	2	50000	2	2	4	2	0	1	5	0	0	0	1	#NULL!	0	0	0	0	0	2	2	2	2	2	2	2	2	0	#NULL!	0	#NULL!
602	4	1	63	92	162	87	129	92	100	43	381	8	1	62	1	2	1	2	2	30000	1	2	2	2	0	1	15	0	0	0	1	#NULL!	0	0	0	2	2	2	2	2	2	2	2	2	2	0	#NULL!	0	#NULL!
620	4	1	54	90	160	83	137	80	50	52	100	8	2	60	1	2	1	2	2	20000	2	2	2	2	0	0	5	0	0	0	1	#NULL!	0	0	0	0	0	2	2	2	2	2	2	2	2	0	#NULL!	0	#NULL!
633	4	1	62	100	160	75	114	70	91	51	166	8	2	61	1	2	1	2	1	30000	1	2	5	2	0	0	10	0	0	0	1	#NULL!	0	0	0	0	0	2	2	2	2	2	2	2	2	0	#NULL!	0	#NULL!
640	4	1	57	103	148	93	114	70	120	54	142	8	2	61	1	2	1	2	1	30000	2	2	3	2	0	1	11	0	0	0	1	#NULL!	0	0	0	1	0	2	2	2	2	2	2	2	2	0	#NULL!	0	#NULL!
642	4	1	65	91	158	83	123	71	124	40	296	8	1	64	1	2	1	2	2	60000	2	2	3	2	0	1	15	1	1	1	1	#NULL!	0	1	1	0	0	2	2	2	2	2	2	2	2	0	#NULL!	0	#NULL!
643	4	1	58	102	160	87	111	84	111	33	142	8	2	61	1	2	1	1	1	72000	2	2	2	4	0	1	21	0	0	0	1	#NULL!	0	0	0	0	0	2	2	2	2	2	2	2	2	0	#NULL!	0	#NULL!
648	4	1	80	98	165	95	129	84	108	40	201	8	1	67	1	2	1	3	3	228000	2	3	2	2	0	1	13	0	0	0	1	#NULL!	0	0	0	0	0	2	2	2	2	2	2	2	2	0	#NULL!	0	#NULL!
651	4	1	73	100	165	94	122	72	82	52	136	8	1	61	1	2	1	2	3	100000	1	2	3	2	0	0	18	0	0	0	1	#NULL!	0	0	0	1	1	2	2	2	2	2	2	2	2	0	#NULL!	0	#NULL!
657	4	1	80	107	180	99	104	78	140	40	116	8	1	68	1	2	1	2	2	100000	1	2	2	2	0	1	10	0	0	0	1	#NULL!	0	0	1	0	0	2	2	2	2	2	2	2	2	1	#NULL!	0	#NULL!
664	4	1	66	95	165	89	141	82	130	32	228	8	1	68	1	2	1	2	1	14000	2	2	2	2	0	1	6	1	1	0	1	#NULL!	0	0	0	0	0	2	2	2	2	2	2	2	2	1	#NULL!	0	#NULL!
666	4	1	49	85	150	80	125	68	113	55	86	8	2	66	1	2	1	2	1	7200	2	4	2	4	0	0	12	0	0	1	1	#NULL!	0	1	1	0	0	2	2	2	2	2	2	2	2	0	#NULL!	0	#NULL!
673	4	1	70	102	161	101	102	75	80	61	161	8	2	61	1	2	1	2	3	300000	2	2	3	2	0	1	6	1	1	0	1	#NULL!	0	0	0	0	0	2	2	2	2	2	2	2	2	0	#NULL!	0	#NULL!
680	4	1	48	88	148	77	136	86	117	41	140	8	2	65	1	2	1	2	2	7200	2	4	2	4	0	0	9	0	0	0	1	#NULL!	0	0	0	0	0	2	2	2	2	2	2	2	2	0	#NULL!	0	#NULL!
684	4	1	69	106	158	104	117	83	129	55	103	8	2	69	1	2	1	2	1	60000	1	2	2	2	0	1	15	0	0	0	1	#NULL!	0	2	2	2	2	2	2	2	2	2	2	2	2	0	#NULL!	0	#NULL!
691	4	1	63	97	155	88	132	78	117	66	204	8	2	61	1	2	1	2	3	100000	1	2	5	2	0	0	1	0	0	0	1	#NULL!	0	0	0	1	1	2	2	2	2	2	2	2	2	0	#NULL!	0	#NULL!
695	4	1	73	104	160	100	156	89	43	42	100	8	2	64	1	2	1	2	2	12000	1	2	6	2	0	1	8	1	1	0	1	#NULL!	0	0	1	1	0	2	2	2	2	2	2	2	2	0	#NULL!	0	#NULL!
699	4	1	56	89	160	84	120	96	145	30	331	8	1	61	1	2	1	2	3	144000	1	2	3	2	0	0	1	0	0	0	1	#NULL!	0	0	0	0	0	2	2	2	2	2	2	2	2	0	#NULL!	0	#NULL!
700	4	1	60	92	162	85	126	65	122	39	197	8	1	64	1	2	1	4	3	36000	1	2	2	2	0	1	17	0	0	0	1	#NULL!	0	0	0	1	1	2	2	2	2	2	2	2	2	0	#NULL!	0	#NULL!
705	4	1	54	88	157	81	106	76	81	45	114	8	1	67	1	2	1	2	2	100000	1	2	4	2	0	1	12	1	1	0	1	#NULL!	0	2	2	2	2	2	2	2	2	2	2	2	2	0	#NULL!	0	#NULL!
46	1	1	58	83	160	79	142	70	198	39	171	8	1	71	1	2	1	2	2	20000	1	2	2	2	1	1	33	0	0	0	1	#NULL!	0	0	0	0	0	0	0	0	0	0	0	0	0	0	#NULL!	0	#NULL!
91	1	1	60	80.8	168	79	155	70	171	98	97	8	1	71	1	2	1	1	1	10000	2	2	4	4	1	1	7	0	0	0	1	#NULL!	0	0	0	0	0	0	0	0	0	0	0	0	0	0	#NULL!	0	#NULL!
115	1	1	57	85.6	150	84	140	66	102	36	372	8	2	70	1	2	1	3	2	30000	2	3	3	2	1	0	33	0	0	0	1	#NULL!	0	2	2	2	2	2	2	2	2	2	2	2	2	0	#NULL!	0	#NULL!
118	1	1	58	78	168	76	144	79	167	48	62	8	1	76	1	2	1	2	4	10000	2	2	3	3	1	1	33	0	0	0	1	#NULL!	0	2	2	2	2	2	2	2	2	2	2	2	2	0	#NULL!	0	#NULL!
289	1	1	74	104	170	92	130	88	66	45	157	8	1	71	1	2	1	2	2	50000	2	1	1	1	1	1	12	0	0	0	1	#NULL!	0	0	1	0	1	0	0	0	0	0	0	0	0	0	#NULL!	0	#NULL!
294	1	1	56	85	150	75	152	78	172	41	253	8	2	73	1	2	1	2	1	40000	1	2	2	2	1	0	10	0	0	0	1	#NULL!	0	2	2	2	2	2	2	2	2	2	2	2	2	0	#NULL!	0	#NULL!
345	7	1	54	93	165	82	110	60	82	49	98	8	1	70	1	2	1	1	1	20000	2	1	1	1	1	0	3	0	0	0	1	#NULL!	0	2	2	2	2	2	2	2	2	2	2	2	2	0	#NULL!	0	#NULL!
371	7	1	75	106	156	96	130	60	65	35	315	8	2	72	1	2	1	2	2	20000	1	2	5	3	0	0	30	0	0	0	1	#NULL!	0	0	0	0	0	0	0	0	0	0	0	0	0	0	#NULL!	0	#NULL!
453	5	1	65	90	165	84	135	64	86	56	69	8	1	76	1	2	1	2	1	10000	1	4	2	4	0	1	1	0	0	0	1	#NULL!	0	2	2	2	2	2	2	2	2	2	2	2	2	0	#NULL!	0	#NULL!
465	5	1	59	103	145	88	125	68	91	40	161	8	2	70	1	2	1	2	1	40000	2	2	5	4	0	0	2	1	0	0	1	#NULL!	0	0	0	0	0	0	0	0	0	0	0	0	0	0	#NULL!	0	#NULL!
619	4	1	38	64	155	76	137	75	101	61	99	8	2	70	1	2	1	2	3	50000	2	1	3	4	0	1	21	1	1	0	1	#NULL!	0	2	2	2	2	2	2	2	2	2	2	2	2	0	#NULL!	0	#NULL!
621	4	1	50	93	145	82	129	79	62	56	120	8	2	70	1	2	1	2	1	80000	2	2	3	2	0	0	4	0	0	0	1	#NULL!	0	0	0	0	0	2	2	2	2	2	2	2	2	0	#NULL!	0	#NULL!
669	4	1	61	96	158	96	136	87	107	40	276	8	1	73	1	2	1	2	2	30000	1	2	2	2	0	1	20	0	0	0	1	#NULL!	0	2	2	2	2	2	2	2	2	2	2	2	2	0	#NULL!	0	#NULL!
683	4	1	40	88	150	85	119	79	66	42	246	8	2	78	1	2	1	1	1	8400	2	4	2	3	0	1	25	0	0	0	1	#NULL!	0	0	0	0	0	2	2	2	2	2	2	2	2	0	#NULL!	0	#NULL!
67	1	1	70	75	168	74	165	68	106	54	189	8	1	83	1	2	1	1	1	10000	2	2	3	4	1	1	20	0	0	0	1	#NULL!	0	0	0	0	0	0	0	0	0	0	0	0	0	0	#NULL!	0	#NULL!
99	1	1	72	94	160	92	138	73	127	51	279	8	1	80	1	2	1	2	1	10000	2	1	3	4	1	0	33	0	0	0	1	#NULL!	0	0	0	0	0	0	0	0	0	0	0	0	0	0	#NULL!	0	#NULL!
293	1	1	55	95	160	90	158	80	54	58	72	8	2	83	1	2	1	1	3	30000	2	1	1	1	1	0	3	0	0	0	1	#NULL!	0	1	1	0	1	0	0	0	0	0	0	0	0	0	#NULL!	0	#NULL!
545	5	1	53	100	150	84	124	73	140	32	236	8	2	86	1	2	1	2	1	200000	2	4	4	3	0	1	20	0	0	0	1	#NULL!	0	2	2	2	2	2	2	2	2	2	2	2	2	0	#NULL!	0	#NULL!
880	4	1	80	106	161	89	126	75	137	30	510	8	1	33	1	2	1	3	2	120000	1	2	3	3	0	0	1	1	1	0	1	#NULL!	0	1	1	0	0	0	0	0	0	0	0	1	1	1	#NULL!	2	10
882	4	1	75	98	175	91	121	80	103	30	88	8	1	30	1	2	1	4	4	144000	1	2	4	2	0	1	3	1	1	1	1	#NULL!	0	0	0	0	0	2	2	2	2	2	2	1	1	0	#NULL!	1	#NULL!
899	4	1	66	90	158	89	118	93	161	71	111	8	2	46	1	2	1	2	4	40000	2	2	2	2	1	1	1	0	0	0	1	#NULL!	0	0	0	0	0	0	0	0	0	0	0	0	0	0	#NULL!	0	#NULL!
901	4	1	78	86	163	84	164	96	100	57	119	8	1	44	1	2	1	2	4	50000	1	2	3	2	1	1	1	0	0	0	1	#NULL!	0	2	2	2	2	2	2	2	2	2	2	2	2	0	#NULL!	0	#NULL!
902	4	1	46	83	150	80	145	99	179	47	196	8	2	48	1	2	1	1	4	30000	1	1	3	4	1	1	7	0	0	0	1	#NULL!	0	2	2	2	2	2	2	2	2	2	2	2	2	0	#NULL!	0	#NULL!
903	4	1	68	78	161	81	142	66	72	47	120	8	2	47	1	2	1	2	2	50000	1	2	3	3	1	1	10	0	0	0	1	#NULL!	0	2	2	2	2	2	2	2	2	2	2	2	2	0	#NULL!	0	#NULL!
49	1	1	56	86	150	84	118	68	117	97	102	7.9	2	45	1	2	1	3	1	20000	2	2	3	2	1	1	3	0	0	0	1	#NULL!	0	0	0	0	0	0	0	0	0	0	0	0	0	0	#NULL!	0	#NULL!
815	8	1	55.2	87	156	86	154	98	84	47	507	7.9	2	41	1	2	1	4	4	30000	1	2	5	4	2	1	1	1	1	1	1	#NULL!	0	2	1	2	1	2	2	2	2	2	2	2	2	1	#NULL!	0	#NULL!
851	8	1	65	99	155	80	124	73	96	43	142	7.9	2	43	1	2	1	2	1	30000	1	2	8	2	2	2	7	1	0	1	1	#NULL!	0	1	1	1	1	0	0	0	0	0	0	0	0	1	#NULL!	0	#NULL!
17	1	1	51	86.3	140	76.5	110	86	127	111	271	7.9	2	53	1	2	1	2	1	20000	2	2	2	2	1	0	10	0	0	0	1	#NULL!	0	0	0	0	0	0	0	0	0	0	0	0	0	0	#NULL!	0	#NULL!
27	1	1	69	106	157	76	126	69	106	41	242	7.9	2	68	1	2	1	1	4	40000	2	4	2	3	1	0	10	0	0	0	1	#NULL!	0	1	1	1	1	2	2	2	2	2	2	2	2	0	#NULL!	1	#NULL!
785	8	1	68	93	167	90	142	77	18	75	73	7.9	1	64	1	2	1	4	1	100000	1	3	4	2	2	1	3	0	0	1	1	#NULL!	0	2	1	2	1	2	2	2	2	2	2	2	2	1	#NULL!	0	#NULL!
10	1	1	70	100	159	91	126	70	182	56	230	7.9	2	73	1	2	0	2	1	40000	2	2	2	2	1	0	2	0	0	1	1	#NULL!	1	0	0	0	0	0	0	0	0	0	0	0	0	0	#NULL!	0	#NULL!
900	4	1	56	87	153	85	120	67	117	97	102	7.9	2	45	1	2	1	3	1	20000	2	2	3	2	1	1	3	0	0	0	1	#NULL!	0	0	0	0	0	0	0	0	0	0	0	0	0	0	#NULL!	0	#NULL!
387	4	1	40	84	140	72	125	95	34	30	178	7.8	2	38	1	2	1	2	3	48000	1	3	4	4	1	0	6	0	0	0	1	#NULL!	0	0	0	1	0	0	0	0	0	0	0	0	0	0	#NULL!	2	6
814	8	1	59	82	180	82	122	81	28	71	72	7.8	1	37	1	2	1	4	4	140000	1	2	5	2	2	2	8	1	0	1	1	#NULL!	0	2	2	1	1	2	2	2	1	1	1	1	1	2	20	2	20
402	4	1	102	113	173	107	125	70	113	44	243	7.8	1	40	1	2	1	2	4	144000	1	2	4	2	1	0	4	0	0	0	1	#NULL!	0	1	1	1	1	2	2	2	2	2	2	2	2	0	#NULL!	2	27
71	1	1	62	86	160	85	154	76	146	44	152	7.8	2	59	1	2	1	2	1	30000	2	2	3	2	1	0	33	0	0	0	1	#NULL!	0	0	0	0	0	0	0	0	0	0	0	0	0	0	#NULL!	0	#NULL!
825	8	1	65	97	150	85	134	75	85	43	121	7.8	2	53	1	1	1	4	2	150000	1	2	2	2	2	2	3	1	0	1	1	#NULL!	0	0	2	2	2	0	2	0	2	0	2	2	2	1	#NULL!	0	#NULL!
98	1	1	47	68	160	65	127	78	57	41	169	7.8	2	67	1	2	1	2	4	20000	2	2	3	2	1	1	33	0	0	0	1	#NULL!	0	2	2	2	2	2	2	2	2	2	2	2	2	0	#NULL!	0	#NULL!
45	1	1	63	80	165	74	163	91	89	36	257	7.8	1	71	1	2	1	2	2	40000	2	2	2	2	1	0	34	0	0	0	1	#NULL!	0	2	2	2	2	2	2	2	2	2	2	2	2	1	#NULL!	0	#NULL!
878	4	1	40	87	141	78	126	95	34	30	178	7.8	2	38	1	2	1	2	3	48000	1	3	4	4	1	0	6	0	0	0	1	#NULL!	0	0	0	1	0	0	0	0	0	0	0	0	0	0	#NULL!	2	6
886	4	1	59	88	179	82	122	81	28	71	72	7.8	1	37	1	2	1	4	4	140000	1	2	5	2	2	2	8	1	0	1	1	#NULL!	0	2	2	1	1	2	2	2	1	1	1	1	1	2	20	2	20
849	8	1	55	91	144	78	136	82	93	54	98	7.7	2	48	1	1	1	2	4	30000	2	2	5	2	0	1	1	1	1	1	1	#NULL!	1	2	2	2	2	2	2	2	2	2	2	2	2	1	#NULL!	0	#NULL!
377	4	1	57.6	89	145	84	117	74	98	49	164	7.7	2	51	1	1	1	2	4	90000	2	1	4	3	1	1	5	1	1	1	1	#NULL!	0	1	1	1	0	2	2	2	2	2	2	2	2	0	#NULL!	0	#NULL!
837	8	1	57	89	163	78	156	94	51	69	58	7.7	2	58	1	2	1	4	3	240000	1	3	1	1	2	2	1.5	1	0	1	1	#NULL!	0	2	1	1	1	2	2	2	2	2	2	2	2	1	#NULL!	0	#NULL!
9	1	1	60	44	159	30	138	74	146	66	187	7.7	2	65	1	2	0	4	2	40000	1	2	4	3	1	0	1	0	0	0	1	#NULL!	0	0	0	1	1	0	0	0	0	0	0	0	0	0	#NULL!	0	#NULL!
20	1	1	69	111	159	89	126	70	90	51	119	7.7	1	64	1	2	1	3	2	40000	1	2	3	4	1	0	1	0	1	0	1	#NULL!	0	0	0	0	0	2	2	2	2	2	2	2	2	1	#NULL!	1	#NULL!
396	4	1	64	101	150	91	127	79	90	57	138	7.7	2	65	1	2	1	2	2	7200	1	2	2	2	1	0	12	1	1	0	1	#NULL!	0	2	2	2	2	2	2	2	2	2	2	2	2	0	#NULL!	0	#NULL!
105	1	1	60	80	140	72	159	80	119	64	159	7.7	2	71	1	2	1	2	1	20000	2	2	3	2	1	0	1	0	0	0	1	#NULL!	0	2	2	2	2	2	2	2	2	2	2	2	2	0	#NULL!	0	#NULL!
44	1	1	45	70	150	62	107	60	79	29	427	7.6	2	44	1	2	1	4	4	50000	1	1	3	4	1	1	5	0	0	0	1	#NULL!	0	0	0	0	0	2	2	2	2	2	2	2	2	0	#NULL!	0	#NULL!
794	8	1	59	97	155	82	101	57	103	52	134	7.6	2	44	1	2	1	2	2	30000	1	2	3	2	2	2	1	0	0	0	1	#NULL!	0	0	0	1	0	0	0	0	0	0	0	0	0	1	#NULL!	1	#NULL!
863	8	1	69	82	166	82	130	85	85	60	94	7.6	1	45	1	2	1	4	3	100000	1	2	4	2	2	0	4	1	1	1	1	#NULL!	0	2	2	1	1	2	2	2	2	2	2	2	2	1	#NULL!	1	#NULL!
19	1	1	43	72	155	68	132	82	45	25	120	7.6	2	65	1	2	1	1	2	40000	1	2	3	2	1	1	4	0	0	0	1	#NULL!	0	2	2	2	2	2	2	2	2	2	2	2	2	0	#NULL!	0	#NULL!
292	1	1	55	170	62	74	141	83	58	37	286	7.6	1	67	1	2	1	1	1	15000	1	4	4	3	0	0	5	0	0	0	1	#NULL!	0	0	0	0	0	0	0	0	0	0	0	0	0	0	#NULL!	0	#NULL!
376	4	1	60	93	145	84	121	85	102	46	131	7.6	2	60	1	2	1	2	2	24000	1	2	2	2	1	0	5	0	0	0	1	#NULL!	0	1	0	0	0	2	2	2	2	2	2	2	2	0	#NULL!	0	#NULL!
389	4	1	63	93	162	90	128	81	98	49	208	7.6	1	60	1	2	1	2	2	24000	1	2	2	2	1	1	22	0	0	1	1	#NULL!	1	0	0	0	0	2	2	2	2	2	2	2	2	0	#NULL!	0	#NULL!
898	4	1	54	78	153	66	117	54	79	29	427	7.6	2	44	1	2	1	4	4	50000	1	1	3	4	1	1	5	0	0	0	1	#NULL!	0	0	0	0	0	2	2	2	2	2	2	2	2	0	#NULL!	0	#NULL!
803	8	1	65	84	160	80	126	68	88	43	294	7.5	1	46	1	2	1	2	1	80000	2	2	2	2	2	2	1	0	0	1	1	#NULL!	0	2	0	2	0	2	0	2	0	2	0	2	0	1	#NULL!	0	#NULL!
406	4	1	64	102	150	96	124	80	124	46	194	7.5	2	55	1	2	1	2	1	108000	2	2	2	2	1	0	1	0	0	1	1	#NULL!	0	0	0	0	0	2	2	2	2	2	2	2	2	0	#NULL!	0	#NULL!
833	8	1	87	89	170	90	138	73	39	43	361	7.5	1	50	1	2	1	3	2	18000	1	2	4	2	2	1	5	1	0	1	1	#NULL!	0	2	1	2	1	2	2	2	2	2	2	2	2	1	#NULL!	0	#NULL!
866	8	1	65	95	153	88	137	78	85	57	75	7.5	2	53	1	1	1	2	1	80000	1	2	3	2	2	2	12	1	0	0	1	#NULL!	1	1	2	2	2	0	0	0	0	0	0	0	0	1	#NULL!	0	#NULL!
265	1	1	58	102	156	86	148	83	102	60	88	7.5	2	69	1	2	1	2	4	10000	2	2	4	2	1	0	10	0	0	1	1	#NULL!	0	0	0	0	0	0	0	0	0	0	0	0	0	0	#NULL!	0	#NULL!
[truncated: 131 more columns]
